# Supplementary material for: Histone deacetylase HDAC7 restricts CD8 + T cell tumor infiltration and limits immunotherapy sensitivity in bladder cancer: reversal by pinocembrin
Source: J Exp Clin Cancer Res. 2025 Dec 24;44:324. doi: 10.1186/s13046-025-03585-3 (PMC12729082; doi:10.1186/s13046-025-03585-3)
Supplement: Supplementary file 4 — Supplementary Material 4: Table S4: Detailed Information of the Top 200 Compounds Predicted from the HY-L001V Database [file 13046_2025_3585_MOESM4_ESM.xlsx]

## Sheet: Sheet1
Number	Catalog No.	Name	Molecular Weight	Docking Score	Ligand Efficiency (kcal/mol)	LogP	H-bond Acceptors	H-bond Donors	Rotatable Bonds	CAS	Molecular Formula	Research Field	Clinical Information	Target	Pathway	SMILES
1	HY-N5084	Pinocembrin 7-O-[3''-O-galloyl-4'',6''-hexahydroxydiphenoyl]-β-D-glucoside	871.703	-14.131	-0.224	3.395	20	10	6	205370-59-8	C42H32O21	Others	No Development Reported	Others	Others	O=C1C[C@@H](C2=CC=CC=C2)OC3=CC(O[C@H]4[C@@H]([C@H]([C@@H]([C@@H](COC5=O)O4)OC(C6=CC(O)=C(O)C(O)=C6C7=C(O)C(O)=C(O)C=C75)=O)OC(C8=CC(O)=C(O)C(O)=C8)=O)O)=CC(O)=C13
2	HY-N0033	Poliumoside	770.745	-13.960	-0.259	-0.583	19	11	13	94079-81-9	C35H46O19	Metabolic Disease; Inflammation/Immunology; Cardiovascular Disease	No Development Reported	Aldose Reductase	Metabolic Enzyme/Protease	OC1=C(O)C=CC(CCOC2C(C(OC3OC(C)C(O)C(O)C3O)C(OC(/C=C/C4=CC=C(O)C(O)=C4)=O)C(COC5OC(C)C(O)C(O)C5O)O2)O)=C1
3	HY-124031	Lobetyolinin	558.585	-11.538	-0.296	-1.428	13	9	12	142451-48-7	C26H38O13	Cardiovascular Disease	No Development Reported	Others	Others	C/C=C/C#CC#C[C@@H](O)[C@@H](/C=C/CCCO)O[C@@H]1O[C@@H]([C@H]([C@@H]([C@H]1O)O)O)CO[C@@H]2O[C@@H]([C@H]([C@@H]([C@H]2O)O)O)CO
4	HY-N6006	1,3,6-Tri-O-galloyl-beta-D-glucose	636.482	-11.391	-0.253	1.210	18	11	10	18483-17-5	C27H24O18	Others	No Development Reported	Others	Others	O=C(C1=CC(O)=C(O)C(O)=C1)O[C@@H]2[C@H]([C@@H](O[C@H](COC(C3=CC(O)=C(O)C(O)=C3)=O)[C@H]2O)OC(C4=CC(O)=C(O)C(O)=C4)=O)O
5	HY-161111	KVS0001	580.093	-11.302	-0.283	2.621	6	4	7		C27H27ClN8O3S	cancer	No Development Reported	Others	Others	ClC1=C(S(N2CCNCC2)(=O)=O)C=C(NC3=NC=CC(C4=CC(C5=CC=C(NC(NC)=O)C=C5)=NC=C4)=N3)C=C1
6	HY-N0115	Gastrodin	286.284	-10.785	-0.539	-0.946	7	5	4	62499-27-8	C13H18O7	Inflammation/Immunology; Neurological Disease	Launched	Others	Others	O[C@H]([C@H]([C@@H]([C@@H](CO)O1)O)O)[C@@H]1OC2=CC=C(CO)C=C2
7	HY-N7675	Flavanomarein	450.403	-10.691	-0.334	0.126	11	7	4	577-38-8	C21H22O11	Metabolic Disease; Cardiovascular Disease	No Development Reported	Others	Others	O=C1C[C@@H](C2=CC=C(O)C(O)=C2)OC3=C(O)C(O[C@H]4[C@@H]([C@H]([C@@H]([C@@H](CO)O4)O)O)O)=CC=C13
8	HY-121383	Labetalol	328.415	-10.527	-0.439	0.390	2	3	8	36894-69-6	C19H24N2O3	Inflammation/Immunology; Cardiovascular Disease	Launched	Adrenergic Receptor	GPCR/G Protein; Neuronal Signaling	O=C(C1=CC(C(CNC(CCC2=CC=CC=C2)C)O)=CC=C1O)N
9	HY-P3870A	DALDA (acetate)	614.774	-10.111	-0.230	-4.305	5	7	20		C32H49N9O7	Neurological Disease	No Development Reported	Opioid Receptor	GPCR/G Protein; Neuronal Signaling	OC(C=C1)=CC=C1C[C@H](N)C(N[C@H](CCCNC(N)=N)C(N[C@H](C(N[C@H](C(N)=O)CCCCN)=O)CC2=CC=CC=C2)=O)=O.CC(O)=O
10	HY-129077	FR179642	936.910	-9.957	-0.156	-10.495	17	15	9	168110-44-9	C35H52N8O20S	Infection	No Development Reported	Fungal	Anti-infection	O=C([C@](NC([C@](NC([C@@](C[C@H]1O)([H])N(C1)C2=O)=O)([H])[C@H](O)[C@H](C(C=C3)=CC(O[S](=O)(O)=O)=C3O)O)=O)([H])[C@H](O)CC(N)=O)N(C[C@@H]4C)[C@@](C(N[C@@H]([C@@H](C[C@@H](C(N[C@@]2([H])[C@H](O)C)=O)N)O)O)=O)([H])[C@H]4O
11	HY-113080	N-Acetylornithine	174.201	-9.910	-0.826	-2.904	1	2	5	6205-08-9	C7H14N2O3	Others	No Development Reported	Endogenous Metabolite	Metabolic Enzyme/Protease	NCCC[C@@H](C(O)=O)NC(C)=O
12	HY-19734	NK-252	285.264	-9.873	-0.470	1.270	6	2	4	1414963-82-8	C13H11N5O3	Cancer	No Development Reported	Keap1-Nrf2	NF-κB	O=C(NCC1=NC=CC=C1)NC2=NN=C(C3=CC=CO3)O2
13	HY-P5278	Z-Gly-Arg-Thiobenzyl ester	472.591	-9.869	-0.299	0.836	5	2	15	130698-88-3	C23H29N5O4S	Others	No Development Reported	Others	Others	O=C(CNC(OCC1=CC=CC=C1)=O)N[C@H](C(SCC2=CC=CC=C2)=O)CCCNC(N)=N
14	HY-N0779	Isosilybin	482.448	-9.847	-0.281	2.516	10	5	4	72581-71-6	C25H22O10	Cancer	No Development Reported	Cytochrome P450	Metabolic Enzyme/Protease	O=C1[C@H](O)[C@@H](C2=CC=C(OC(C3=CC=C(O)C(OC)=C3)C(CO)O4)C4=C2)OC5=CC(O)=CC(O)=C15
15	HY-134864	GnRH antagonist 2	608.589	-9.815	-0.223	3.458	8	2	9	1709823-61-9	C28H27F2N9O5	Endocrinology	No Development Reported	GnRH Receptor	GPCR/G Protein	O=C(NOC)NC1=CC=C(N2N=C(C(C(N3C4=NN=C(OC)C=C4)=O)=C2CN(C)C)N(CC5=C(F)C=CC=C5F)C3=O)C=C1
16	HY-N0584A	Anisodamine (hydrobromide)	306.385	-9.802	-0.446	-0.930	4	2	5	55449-49-5	C17H24BrNO4	Inflammation/Immunology	Launched	mAChR	GPCR/G Protein; Neuronal Signaling	CN1[C@H]2[C@@H](O)C[C@@H]1C[C@H](OC([C@@H](C3=CC=CC=C3)CO)=O)C2.Br
17	HY-112502C	MethADP (triammonium)	423.218	-9.745	-0.361	-4.231	9	3	6		C11H26N8O9P2	Cancer	No Development Reported	CD73	Immunology/Inflammation	O[C@@H]1[C@H](O)[C@@H](COP(O)(CP(O)(O)=O)=O)O[C@H]1N2C=NC3=C2N=CN=C3N.N.N.N
18	HY-N5063	Plantainoside D	640.601	-9.718	-0.216	-0.612	16	10	12	147331-98-4	C29H36O16	Cardiovascular Disease	No Development Reported	Angiotensin-converting Enzyme (ACE); IKK	Metabolic Enzyme/Protease; NF-κB	O[C@H]([C@H]([C@@H]([C@@H](COC(/C=C/C1=CC=C(O)C(O)=C1)=O)O2)O)O[C@H]3[C@@H]([C@H]([C@@H]([C@@H](CO)O3)O)O)O)[C@@H]2OCCC4=CC=C(O)C(O)=C4
19	HY-12023	GTx-007	441.367	-9.635	-0.311	2.315	4	3	8	401900-40-1	C19H18F3N3O6	Cancer	Phase 4	Androgen Receptor	Vitamin D Related/Nuclear Receptor	O=C([C@@](O)(COC1=CC=C(C=C1)NC(C)=O)C)NC2=CC=C(C(C(F)(F)F)=C2)[N+]([O-])=O
20	HY-125033	EIDD-1931	259.220	-9.617	-0.534	-0.820	7	5	3	3258-02-4	C9H13N3O6	Infection	No Development Reported	Enterovirus; HCV; SARS-CoV; Topoisomerase	Anti-infection; Cell Cycle/DNA Damage	O=C1N/C(C=CN1[C@@H]2O[C@H](CO)[C@@H](O)[C@H]2O)=N/O
21	HY-13502	Mitoxantrone	446.508	-9.602	-0.300	-2.444	6	8	12	65271-80-9	C22H28N4O6	Cancer; Infection	Launched	Apoptosis; Endogenous Metabolite; Orthopoxvirus; PKC; Topoisomerase	Anti-infection; Apoptosis; Cell Cycle/DNA Damage; Epigenetics; Metabolic Enzyme/Protease; TGF-beta/Smad	O=C1C2=C(C(NCCNCCO)=CC=C2NCCNCCO)C(C3=C(O)C=CC(O)=C13)=O
22	HY-101656	Medroxalol	372.425	-9.589	-0.355	0.158	4	3	8	56290-94-9	C20H24N2O5	Cardiovascular Disease	No Development Reported	Adrenergic Receptor	GPCR/G Protein; Neuronal Signaling	O=C(N)C1=CC(C(O)CNC(C)CCC2=CC=C(OCO3)C3=C2)=CC=C1O
23	HY-119572	Sodium zirconium cyclosilicate	234.300	-9.576	-0.798	3.396	9	6	0	17141-74-1	H6O9Si3.2Na.Zr	Inflammation/Immunology	Launched	Others	Others	O[Si]1(O[Si](O)(O[Si](O)(O)O1)O)O.[Na].[Zr].[Na]
24	HY-B0479	Thiamphenicol	356.227	-9.568	-0.456	0.657	5	3	6	15318-45-3	C12H15Cl2NO5S	Infection	Launched	Antibiotic; Bacterial; Beta-lactamase	Anti-infection	O=C(N[C@H](CO)[C@H](O)C1=CC=C(S(=O)(C)=O)C=C1)C(Cl)Cl
25	HY-13713	LY377604	525.633	-9.563	-0.245	3.199	5	4	11	204592-94-9	C31H32N4O4	Metabolic Disease; Endocrinology	Phase 2	Adrenergic Receptor	GPCR/G Protein; Neuronal Signaling	O=C(C1=CC=C(OC2=CC=C(CC(C)(NC[C@H](O)COC3=CC=CC(N4)=C3C5=C4C=CC=C5)C)C=C2)N=C1)N
26	HY-N1425	Tiliroside	594.534	-9.499	-0.221	3.031	13	7	8	20316-62-5	C30H26O13	Metabolic Disease	No Development Reported	Others	Others	O=C1C(O[C@@H]2O[C@@H]([C@@H](O)[C@H](O)[C@H]2O)COC(/C=C/C3=CC=C(O)C=C3)=O)=C(C4=CC=C(O)C=C4)OC5=CC(O)=CC(O)=C51.[E]
27	HY-N2443	Tribuloside	594.534	-9.499	-0.221	3.031	13	7	8	22153-44-2	C30H26O13	Infection; Neurological Disease	No Development Reported	Bacterial	Anti-infection	O=C1C(O[C@@H]2O[C@@H]([C@@H](O)[C@H](O)[C@H]2O)COC(/C=C/C3=CC=C(O)C=C3)=O)=C(C4=CC=C(O)C=C4)OC5=CC(O)=CC(O)=C51
28	HY-B0584	Travoprost	500.560	-9.476	-0.271	4.269	6	3	14	157283-68-6	C26H35F3O6	Endocrinology	Launched	Prostaglandin Receptor	GPCR/G Protein	O=C(OC(C)C)CCC/C=C\C[C@@H]1[C@@H](/C=C/[C@@H](O)COC2=CC=CC(C(F)(F)F)=C2)[C@H](O)C[C@@H]1O
29	HY-107130	Alirinetide	800.923	-9.475	-0.166	-7.417	7	8	26	725715-18-4	C36H54N12O9	Neurological Disease	Phase 2	Others	Others	OC(C=C1)=CC=C1C[C@@H](C(N[C@@H](C)C(N[C@H](C(O)=O)CCCNC(N)=N)=O)=O)NC([C@H](CCCNC(N)=N)NC([C@H](CO)NC([C@@H](N)CC2=CC=CC=C2)=O)=O)=O
30	HY-N3460	Isorhoifolin	578.532	-9.468	-0.231	0.303	14	8	6	552-57-8	C27H30O14	Cardiovascular Disease	No Development Reported	Others	Others	O=C1C2=C(O)C=C(O[C@@H]3O[C@@H]([C@@H](O)[C@H](O)[C@H]3O)CO[C@H]4[C@@H]([C@@H]([C@@H](O)[C@H](C)O4)O)O)C=C2OC(C5=CC=C(O)C=C5)=C1
31	HY-10990	Abexinostat	398.443	-9.465	-0.326	0.677	5	3	8	783355-60-2	C21H23N3O5	Cancer	Phase 3	HDAC	Cell Cycle/DNA Damage; Epigenetics	O=C(NCCOC1=CC=C(C=C1)C(NO)=O)C2=C(C3=CC=CC=C3O2)CN(C)C
32	HY-B1108	Labetalol (hydrochloride)	328.415	-9.432	-0.393	0.390	2	3	8	32780-64-6	C19H25ClN2O3	Cardiovascular Disease; Endocrinology	Launched	Adrenergic Receptor	GPCR/G Protein; Neuronal Signaling	O=C(N)C1=CC(C(O)CNC(C)CCC2=CC=CC=C2)=CC=C1O.[H]Cl
33	HY-W014180	N-Acetyl-L-histidine (monohydrate)	197.195	-9.387	-0.670	-2.353	1	3	4	39145-52-3	C8H13N3O4	Metabolic Disease	No Development Reported	Endogenous Metabolite	Metabolic Enzyme/Protease	O=C(O)[C@H](CC1=CNC=N1)NC(C)=O.[H]O[H]
34	HY-111465	CDK8-IN-4	330.393	-9.385	-0.375	2.390	3	3	5	1613638-82-6	C20H18N4O	Cancer	No Development Reported	CDK	Cell Cycle/DNA Damage	OC[C@@H](C1=CC=CC=C1)NC2=CC(C3=CC4=C(NN=C4)C=C3)=CN=C2
35	HY-12046	PIK-93	389.882	-9.369	-0.390	1.031	5	3	6	593960-11-3	C14H16ClN3O4S2	Cancer	No Development Reported	PI3K; PI4K; Virus Protease	Anti-infection; PI3K/Akt/mTOR	CC(NC1=NC(C)=C(S1)C2=CC=C(C(S(=O)(NCCO)=O)=C2)Cl)=O
36	HY-N7493	N-acetyldopamine	195.220	-9.353	-0.668	0.744	3	3	3	2494-12-4	C10H13NO3	Others	Phase 4	Endogenous Metabolite; Others	Metabolic Enzyme/Protease; Others	CC(NCCC1=CC=C(O)C(O)=C1)=O
37	HY-N6071	Secoisolariciresinol	362.427	-9.324	-0.359	2.793	6	4	9	29388-59-8	C20H26O6	Cancer	Phase 2	Others	Others	COC1=C(O)C=CC(C[C@@H](CO)[C@H](CO)CC2=CC(OC)=C(O)C=C2)=C1
38	HY-15345	Tetrahydrouridine (dihydrate)	248.238	-9.312	-0.548	-1.616	6	5	2		C9H20N2O8	Cancer	Phase 2	Others	Others	O=C1N([C@H]2[C@H](O)[C@H](O)[C@@H](CO)O2)CCC(O)N1.[H]O[H].[H]O[H]
39	HY-124760	hSMG-1 inhibitor 11e	517.614	-9.298	-0.251	4.252	6	3	7	1402452-10-1	C26H27N7O3S	Cancer	No Development Reported	CDK; mTOR; PI3K	Cell Cycle/DNA Damage; PI3K/Akt/mTOR	O=S(C1=CC(NC2=NC=CC(C3=CC(C4=CC=C(NC(NC)=O)C=C4)=NC=C3)=N2)=CC=C1C)(N(C)C)=O
40	HY-16729A	Relenopride (hydrochloride)	493.990	-9.284	-0.273	1.546	4	3	10	1221416-42-7	C24H31Cl2FN4O4	Inflammation/Immunology	Phase 2	5-HT Receptor	GPCR/G Protein; Neuronal Signaling	O=C(NCC1CCN(CC[C@H](OC(N)=O)C2=CC=C(F)C=C2)CC1)C3=CC(Cl)=C(N)C=C3OC.[H]Cl
41	HY-N2134	Mirificin	548.505	-9.272	-0.238	-0.896	13	8	6	103654-50-8	C26H28O13	Endocrinology	No Development Reported	Tyrosinase	Metabolic Enzyme/Protease	OC1=CC=C2C(OC=C(C3=CC=C(O)C=C3)C2=O)=C1[C@@H]([C@@H]([C@@H](O)[C@@H]4O)O)O[C@@H]4CO[C@H](OC[C@]5(O)CO)[C@@H]5O
42	HY-100574A	Cl-amidine (hydrochloride)	311.794	-9.256	-0.441	-1.070	2	3	9	1373232-26-8	C14H20Cl2N4O2	Cancer; Inflammation/Immunology	No Development Reported	Apoptosis; MicroRNA; Protein Arginine Deiminase	Apoptosis; Epigenetics	O=C(N[C@H](C(N)=O)CCCNC(CCl)=N)C1=CC=CC=C1.[H]Cl
43	HY-104047	LM22B-10	485.028	-9.219	-0.271	3.920	4	4	13	342777-54-2	C27H33ClN2O4	Neurological Disease	No Development Reported	Akt; ERK; Trk Receptor	MAPK/ERK Pathway; Neuronal Signaling; PI3K/Akt/mTOR; Protein Tyrosine Kinase/RTK; Stem Cell/Wnt	ClC1=CC=C(C(C2=CC=C(N(CCO)CCO)C=C2)C3=CC=C(N(CCO)CCO)C=C3)C=C1
44	HY-100209	Sufugolix	668.748	-9.209	-0.192	7.221	4	2	10	308831-61-0	C36H31F2N5O4S	Endocrinology	Phase 2	GnRH Receptor	GPCR/G Protein	O=C(NOC)NC1=CC=C(C(S2)=C(CN(C)CC3=CC=CC=C3)C(C(N4C5=CC=CC=C5)=O)=C2N(CC6=C(F)C=CC=C6F)C4=O)C=C1
45	HY-16782	Pexmetinib	556.645	-9.190	-0.224	6.552	5	3	10	945614-12-0	C31H33FN6O3	Cancer	Phase 2	Autophagy; p38 MAPK; Tie	Autophagy; MAPK/ERK Pathway; Protein Tyrosine Kinase/RTK	O=C(NCC1=CC(F)=CC=C1OC2=CC3=C(N(CCO)N=C3)C=C2)NC4=CC(C(C)(C)C)=NN4C5=CC=C(C)C=C5
46	HY-N6588	3,4,5-Tricaffeoylquinic acid	677.601	-9.168	-0.187	2.539	13	7	13	86632-03-3	C34H30O15	Inflammation/Immunology	No Development Reported	Akt; NF-κB	NF-κB; PI3K/Akt/mTOR	O=C([C@]1(O)C[C@@H](OC(/C=C/C2=CC=C(O)C(O)=C2)=O)[C@@H](OC(/C=C/C3=CC=C(O)C(O)=C3)=O)[C@H](OC(/C=C/C4=CC=C(O)C(O)=C4)=O)C1)O
47	HY-13322	Pracinostat	359.496	-9.158	-0.352	1.973	3	2	10	929016-96-6	C20H30N4O2	Cancer	Launched	Apoptosis; Beta-lactamase; HDAC	Anti-infection; Apoptosis; Cell Cycle/DNA Damage; Epigenetics	ONC(/C=C/C1=CC=C2N(C(CCCC)=NC2=C1)CCN(CC)CC)=O
48	HY-108447	BC-11 (hydrobromide)	211.262	-9.120	-0.651	0.279	3	2	4	443776-49-6	C8H12BBrN2O2S	Cancer; Infection	No Development Reported	PAI-1; SARS-CoV; Ser/Thr Protease	Anti-infection; Metabolic Enzyme/Protease	NC(SCC1=CC=C(B(O)O)C=C1)=N.[H]Br
49	HY-B1205	Atropine	290.386	-9.104	-0.434	0.161	3	1	5	51-55-8	C17H23NO3	Neurological Disease; Cardiovascular Disease	Launched	Endogenous Metabolite; mAChR	GPCR/G Protein; Metabolic Enzyme/Protease; Neuronal Signaling	O=C(O[C@@H]1C[C@@H](N2C)CC[C@@H]2C1)C(CO)C3=CC=CC=C3
50	HY-122502	Pyrazofurin	258.212	-9.102	-0.506	-3.302	6	5	3	30868-30-5	C9H13N3O6	Cancer	No Development Reported	DNA/RNA Synthesis	Cell Cycle/DNA Damage	O=C(N)C1=NNC([C@@H]2O[C@@H]([C@H]([C@H]2O)O)CO)=C1O
51	HY-100436	Cadazolid	584.559	-9.091	-0.216	2.925	6	2	8	1025097-10-2	C29H29F2N3O8	Infection	Phase 3	Antibiotic; Bacterial	Anti-infection	O=C(C1=CN(C2CC2)C3=C(C=C(F)C(N4CCC(O)(COC5=CC=C(N6C(O[C@@H](CO)C6)=O)C=C5F)CC4)=C3)C1=O)O
52	HY-16474	Relugolix	624.651	-9.039	-0.205	5.087	7	2	9	737789-87-6	C29H27F2N7O5S	Cancer; Endocrinology	Launched	GnRH Receptor	GPCR/G Protein	O=C(NOC)NC1=CC=C(C(S2)=C(CN(C)C)C(C(N3C4=NN=C(OC)C=C4)=O)=C2N(CC5=C(F)C=CC=C5F)C3=O)C=C1
53	HY-100656	Desmethyl cariprazine	414.402	-8.998	-0.333	3.175	1	2	5	839712-15-1	C20H30Cl2N4O	Neurological Disease	No Development Reported	5-HT Receptor; Dopamine Receptor; Drug Metabolite	GPCR/G Protein; Metabolic Enzyme/Protease; Neuronal Signaling	O=C(NC)N[C@@H]1CC[C@@H](CCN2CCN(C3=CC=CC(Cl)=C3Cl)CC2)CC1
54	HY-117541	Glycyl-glutamine	203.199	-8.922	-0.637	-4.287	2	3	6	13115-71-4	C7H13N3O4	Neurological Disease	No Development Reported	Others	Others	O=C([C@H](CCC(N)=O)NC(CN)=O)O
55	HY-12798C	AR-13503	322.390	-8.887	-0.370	-0.120	3	3	5	2309668-15-1	C19H19N3O2	Others	Phase 1	Drug Metabolite	Metabolic Enzyme/Protease	OCC1=CC=C([C@@H](CN)C(NC2=CC(C=CN=C3)=C3C=C2)=O)C=C1
56	HY-12479A	Epetraborole (hydrochloride)	238.263	-8.786	-0.517	-0.353	4	3	5	1234563-16-6	C11H17BClNO4	Infection	Phase 3	Aminoacyl-tRNA Synthetase; Bacterial	Anti-infection; Metabolic Enzyme/Protease	OCCCOC1=C(B(O)O[C@@H]2CN)C2=CC=C1.[H]Cl
57	HY-146690	SIRT1-IN-3	295.186	-8.726	-0.513	2.984	1	2	3	2470969-91-4	C13H15BrN2O	Cancer	No Development Reported	Sirtuin	Cell Cycle/DNA Damage; Epigenetics	CC(C1=C(NC2=CC=C(C=C21)Br)CC(N)=O)C
58	HY-101677	cPrPMEDAP	327.262	-8.721	-0.396	-1.195	5	2	7	182798-83-0	C11H17N6O4P	Infection	No Development Reported	Drug Metabolite	Metabolic Enzyme/Protease	NC1=NC(NC2CC2)=C3N=CN(CCOCP(O)(O)=O)C3=N1
59	HY-14842	Givinostat	422.508	-8.719	-0.281	2.758	4	3	9	497833-27-9	C24H27N3O4	Cancer	Launched	HDAC	Cell Cycle/DNA Damage; Epigenetics	O=C(OCC1=CC=C2C=C(CN(CC)CC)C=CC2=C1)NC3=CC=C(C(NO)=O)C=C3
60	HY-14842B	Givinostat (hydrochloride monohydrate)	422.508	-8.719	-0.281	2.758	4	3	9	732302-99-7	C24H30ClN3O5	Cancer	Phase 3	HDAC	Cell Cycle/DNA Damage; Epigenetics	O=C(OCC1=CC=C2C=C(CN(CC)CC)C=CC2=C1)NC3=CC=C(C(NO)=O)C=C3.[H]Cl.O
61	HY-109070	Ralaniten	394.899	-8.704	-0.322	3.334	5	3	10	1203490-23-6	C21H27ClO5	Cancer	No Development Reported	Androgen Receptor	Vitamin D Related/Nuclear Receptor	CC(C1=CC=C(OC[C@H](O)CCl)C=C1)(C2=CC=C(OC[C@H](O)CO)C=C2)C
62	HY-100180	Delpazolid	309.323	-8.700	-0.395	0.313	3	2	3	1219707-39-7	C14H17FN4O3	Infection	Phase 2	Antibiotic; Bacterial	Anti-infection	O=C1O[C@@H](CO)CN1C2=CC=C(N3C=NN(C)CC3)C(F)=C2
63	HY-125798	2,3-Dehydro-2-deoxy-N-acetylneuraminic acid	290.252	-8.698	-0.435	-3.861	6	5	5	24967-27-9	C11H17NO8	Infection	No Development Reported	Influenza Virus	Anti-infection	OC[C@@H](O)[C@H]([C@@]1([H])[C@@H]([C@H](C=C(O1)C(O)=O)O)NC(C)=O)O
64	HY-19350	BML-210	339.441	-8.692	-0.348	3.029	2	3	9	537034-17-6	C20H25N3O2	Cancer	No Development Reported	Apoptosis; HDAC	Apoptosis; Cell Cycle/DNA Damage; Epigenetics	O=C(NC1=CC=CC=C1N)CCCCCCC(NC2=CC=CC=C2)=O
65	HY-12346	FH1	282.345	-8.683	-0.413	2.045	2	2	4	2719-05-3	C17H18N2O2	Others	No Development Reported	Others	Others	CC(NC1=CC=C(CC2=CC=C(NC(C)=O)C=C2)C=C1)=O
66	HY-146689	SIRT1-IN-2	250.730	-8.679	-0.511	2.900	1	2	3	2470969-89-0	C13H15ClN2O	Cancer	No Development Reported	Sirtuin	Cell Cycle/DNA Damage; Epigenetics	CC(C1=C(NC2=CC=C(C=C21)Cl)CC(N)=O)C
67	HY-100222	CZ415	459.572	-8.651	-0.270	2.870	6	2	4	1429639-50-8	C22H29N5O4S	Cancer	No Development Reported	mTOR	PI3K/Akt/mTOR	O=C(NCC)NC(C=C1)=CC=C1C2=NC3=C(CS(C3(C)C)(=O)=O)C(N4[C@@H](C)COCC4)=N2
68	HY-N8533	Sodium Camptothecin	365.369	-8.648	-0.320	1.726	4	2	4	25387-67-1	C20H17N2NaO5	Cancer; Infection	No Development Reported	DNA/RNA Synthesis	Cell Cycle/DNA Damage	O=C1N2C(C3=NC4=CC=CC=C4C=C3C2)=CC([C@](CC)(O)C(O[Na])=O)=C1CO
69	HY-19974	TAK-220	554.158	-8.644	-0.222	2.462	3	1	9	333994-00-6	C31H41ClN4O3	Infection; Endocrinology	Phase 1	CCR; HIV	Anti-infection; GPCR/G Protein; Immunology/Inflammation	O=C(C1CCN(C(C)=O)CC1)N(CCCN2CCC(CC3=CC=C(C(N)=O)C=C3)CC2)C4=CC=C(C)C(Cl)=C4
70	HY-105124	Bufuralol	262.375	-8.639	-0.455	1.898	2	2	5	54340-62-4	C16H23NO2	Endocrinology; Cardiovascular Disease	No Development Reported	Adrenergic Receptor	GPCR/G Protein; Neuronal Signaling	CCC1=CC=CC2=C1OC(C(O)CNC(C)(C)C)=C2
71	HY-10545A	Taribavirin (hydrochloride)	244.232	-8.573	-0.504	-4.784	6	3	3	40372-00-7	C8H14ClN5O4	Infection	Phase 2	HBV; HCV	Anti-infection	N=C(C1=NN([C@H]2[C@@H]([C@@H]([C@@H](CO)O2)O)O)C=N1)N.Cl
72	HY-108519	AS1892802	333.393	-8.555	-0.342	3.054	3	3	5	928320-12-1	C20H19N3O2	Neurological Disease	No Development Reported	ROCK	Cell Cycle/DNA Damage; Cytoskeleton; Stem Cell/Wnt; TGF-beta/Smad	O=C(NC1=CC=C(C2=CC=NC=C2)C=C1)N[C@@H](C3=CC=CC=C3)CO
73	HY-N3405	Lariciresinol	360.411	-8.554	-0.329	2.463	6	3	6	27003-73-2	C20H24O6	Others	No Development Reported	Others	Others	OC[C@@H]1[C@](C(C=C2)=CC(OC)=C2O)([H])OC[C@@H]1CC(C=C3)=CC(OC)=C3O
74	HY-151236	Antitubercular agent-30	262.289	-8.551	-0.475	2.270	1	1	4	384857-54-9	C12H10N2O3S	Infection	No Development Reported	Bacterial	Anti-infection	O=C(NC1=CC=C([N+]([O-])=O)C=C1)CC2=CC=CS2
75	HY-19353	SR7826	387.445	-8.531	-0.294	3.819	4	3	5	1219728-20-7	C22H21N5O2	Cancer; Neurological Disease	No Development Reported	LIM Kinase (LIMK)	Cell Cycle/DNA Damage	O=C(NC1=CC=C(C2=C3C(NC=C3C)=NC=N2)C=C1)N(CCO)C4=CC=CC=C4
76	HY-18169	MUT056399	293.273	-8.525	-0.406	3.447	3	2	4	1269055-85-7	C15H13F2NO3	Infection	No Development Reported	Bacterial	Anti-infection	CCC1=CC(O)=C(OC2=CC=C(C(N)=O)C=C2F)C=C1F
77	HY-B0158	Cytidine	243.221	-8.486	-0.499	-1.157	6	4	2	65-46-3	C9H13N3O5	Neurological Disease	Launched	Endogenous Metabolite; Nucleoside Antimetabolite/Analog	Cell Cycle/DNA Damage; Metabolic Enzyme/Protease	O[C@H]1[C@@H](O)[C@H](N2C(N=C(N)C=C2)=O)O[C@@H]1CO
78	HY-151577	STAT3-SH2 domain inhibitor 1	610.603	-8.464	-0.202	6.545	5	2	9	2816059-41-1	C28H28BF5N2O5S	Cancer	No Development Reported	Apoptosis; STAT	Apoptosis; JAK/STAT Signaling; Stem Cell/Wnt	O=C(N(C1=CC=C(B(O)O)C=C1)CC2=CC=C(C3CCCCC3)C=C2)CN(C)S(=O)(C4=C(F)C(F)=C(F)C(F)=C4F)=O
79	HY-B0594	Iohexol	821.147	-8.464	-0.249	-1.843	9	8	12	66108-95-0	C19H26I3N3O9	Cancer	Launched	Autophagy; Mitophagy	Autophagy	O=C(C1=C(I)C(N(C(C)=O)CC(O)CO)=C(I)C(C(NCC(O)CO)=O)=C1I)NCC(O)CO
80	HY-107574	TC-E 5003	401.271	-8.462	-0.338	2.239	4	2	6	17328-16-4	C16H14Cl2N2O4S	Inflammation/Immunology	No Development Reported	Histone Methyltransferase	Epigenetics	O=S(C1=CC=C(NC(CCl)=O)C=C1)(C2=CC=C(NC(CCl)=O)C=C2)=O
81	HY-12080	BX471	435.910	-8.461	-0.282	1.658	3	2	6	217645-70-0	C21H24ClFN4O3	Inflammation/Immunology; Endocrinology	No Development Reported	CCR	GPCR/G Protein; Immunology/Inflammation	O=C(N)NC1=CC(Cl)=CC=C1OCC(N2[C@H](C)CN(CC3=CC=C(F)C=C3)CC2)=O
82	HY-120448A	QTX125 (TFA)	417.425	-8.457	-0.273	2.418	5	5	6	2989537-78-0	C25H20F3N3O7	Cancer	No Development Reported	Apoptosis; HDAC	Apoptosis; Cell Cycle/DNA Damage; Epigenetics	O=C(C1=C(C2=COC=C2)C=C(C3=CC=C(O)C=C3)N1)NCC4=CC=C(C(NO)=O)C=C4.O=C(O)C(F)(F)F
83	HY-N2064	Racanisodamine	306.385	-8.453	-0.384	-0.930	4	2	5	17659-49-3	C17H23NO4	Neurological Disease	Launched	mAChR	GPCR/G Protein; Neuronal Signaling	O=C(OC1CC(N2C)CC(O)C2C1)C(CO)C3=CC=CC=C3
84	HY-138569	HPK1-IN-4	435.510	-8.437	-0.264	1.152	5	4	7	2739844-28-9	C23H26N6O3	Cancer	No Development Reported	MAP4K	MAPK/ERK Pathway	COC1=C(NC2=NC=C(C(N)=O)C(NC3=CC=CC=C3CO)=N2)C=C4CN(C)CCC4=C1
85	HY-15300	Skepinone-L	425.436	-8.437	-0.272	4.730	4	3	6	1221485-83-1	C24H21F2NO4	Inflammation/Immunology	No Development Reported	Autophagy; p38 MAPK	Autophagy; MAPK/ERK Pathway	O=C1C2=CC(OC[C@@H](CO)O)=CC=C2CCC3=C1C=CC(NC4=CC=C(C=C4F)F)=C3
86	HY-N4149	Quercetagetin	318.242	-8.422	-0.366	2.264	8	6	1	90-18-6	C15H10O8	Cancer; Inflammation/Immunology	No Development Reported	Pim	JAK/STAT Signaling	O=C1C(O)=C(C2=CC=C(O)C(O)=C2)OC3=CC(O)=C(O)C(O)=C13
87	HY-114683	KS370G	283.330	-8.420	-0.401	2.769	3	3	5	105955-01-9	C17H17NO3	Cardiovascular Disease	No Development Reported	Others	Others	O=C(/C=C/C1=CC=C(C(O)=C1)O)NCCC2=CC=CC=C2
88	HY-13605	Cytarabine	243.221	-8.419	-0.495	-1.157	6	4	2	147-94-4	C9H13N3O5	Cancer; Infection	Launched	Apoptosis; Autophagy; DNA/RNA Synthesis; Endogenous Metabolite; HSV; Nucleoside Antimetabolite/Analog; Orthopoxvirus	Anti-infection; Apoptosis; Autophagy; Cell Cycle/DNA Damage; Metabolic Enzyme/Protease	O=C1N=C(C=CN1[C@H]2[C@@H](O)[C@H](O)[C@@H](CO)O2)N
89	HY-B0394	Atropine (sulfate monohydrate)	290.386	-8.387	-0.399	0.160	3	1	5	5908-99-6	C17H23NO3.1/2H2O4S.1/2H2O	Neurological Disease; Cardiovascular Disease	Launched	mAChR	GPCR/G Protein; Neuronal Signaling	O=[S](O)(O)=O.O=C(C(C1=CC=CC=C1)CO)O[C@H]2C[C@@H](CC3)N(C)[C@@H]3C2.O
90	HY-145757	Elevenostat	315.332	-8.332	-0.362	2.170	4	4	5	1454902-97-6	C16H17N3O4	Cancer	No Development Reported	HDAC	Cell Cycle/DNA Damage; Epigenetics	O=C(NO)C1=CC=C(CNC(NC2=CC=CC=C2OC)=O)C=C1
91	HY-100894	Biotin-VAD-FMK	672.823	-8.329	-0.181	0.911	9	6	22	1135688-15-1	C30H49FN6O8S	Cancer	No Development Reported	Caspase	Apoptosis	COC(C[C@@H](C(CF)=O)NC([C@H](C)NC([C@H](C(C)C)NC(CCCCCNC(CCCC[C@@H]1SC[C@H](N2)[C@@H]1NC2=O)=O)=O)=O)=O)=O
92	HY-124762	TNIK-IN-1	395.443	-8.305	-0.297	2.041	4	4	6	933886-36-3	C19H17N5O3S	cancer	No Development Reported	Others	Others	O=C(C1=C(NC(C2=CC=C(NC(C)=O)C=C2)=O)SC(NC3=CC=CC=C3)=N1)N
93	HY-W451275	HG106	316.749	-8.292	-0.377	2.809	4	1	4	928712-10-1	C15H13ClN4O2	Cancer	No Development Reported	Others	Others	O=C(NC1=CC2=NN(C3=CC=C(OC)C=C3)N=C2C=C1)CCl
94	HY-B0434	Ribavirin	244.209	-8.280	-0.487	-3.156	7	4	3	36791-04-5	C8H12N4O5	Infection; Cancer	Launched	Antibiotic; HCV; Orthopoxvirus; RSV	Anti-infection	O[C@H]1[C@@H](O)[C@H](N2N=C(C(N)=O)N=C2)O[C@@H]1CO
95	HY-111750	JAK-IN-3	340.385	-8.270	-0.331	0.683	4	4	6	1400876-94-9	C18H20N4O3	Inflammation/Immunology	No Development Reported	JAK	Epigenetics; JAK/STAT Signaling; Protein Tyrosine Kinase/RTK; Stem Cell/Wnt	O=C(C1=C(N[C@@H]([C@H](O)C)CO)C2=CC(C3=CC=CC=C3)=CN2N=C1)N
96	HY-10340B	Tirbanibulin (Mesylate)	431.539	-8.269	-0.258	3.263	4	1	9	1080645-95-9	C27H33N3O6S	Cancer	Launched	Microtubule/Tubulin; Src	Cell Cycle/DNA Damage; Cytoskeleton; Protein Tyrosine Kinase/RTK	O=C(NCC1=CC=CC=C1)CC2=NC=C(C3=CC=C(OCCN4CCOCC4)C=C3)C=C2.CS(=O)(O)=O
97	HY-10340A	Tirbanibulin (dihydrochloride)	431.539	-8.262	-0.258	3.263	4	1	9	1038395-65-1	C26H31Cl2N3O3	Cancer	Launched	Microtubule/Tubulin; Src	Cell Cycle/DNA Damage; Cytoskeleton; Protein Tyrosine Kinase/RTK	O=C(CC1=NC=C(C2=CC=C(OCCN3CCOCC3)C=C2)C=C1)NCC4=CC=CC=C4.Cl.Cl
98	HY-13417A	AICAR (phosphate)	258.236	-8.237	-0.458	-2.709	6	5	3	681006-28-0	C9H17N4O9P	Cancer	Phase 3	AMPK; Autophagy; Endogenous Metabolite; Mitophagy; YAP	Autophagy; Epigenetics; Metabolic Enzyme/Protease; PI3K/Akt/mTOR; Stem Cell/Wnt	OC[C@@H]1[C@@H](O)[C@@H](O)[C@H](N2C=NC(C(N)=O)=C2N)O1.O=P(O)(O)O
99	HY-B0241	Ipratropium (bromide)	332.467	-8.225	-0.343	1.093	3	1	6	22254-24-6	C20H30BrNO3	Inflammation/Immunology; Neurological Disease	Launched	mAChR	GPCR/G Protein; Neuronal Signaling	C[N+]1([C@H]2CC[C@H]1CC(OC(C(CO)C3=CC=CC=C3)=O)C2)C(C)C.[Br-]
100	HY-B1332	Ipratropium (bromide hydrate)	332.467	-8.225	-0.343	1.093	3	1	6	66985-17-9	C20H32BrNO4	Inflammation/Immunology; Neurological Disease	Launched	mAChR	GPCR/G Protein; Neuronal Signaling	C[N+]1([C@H]2CC[C@H]1CC(OC(C(CO)C3=CC=CC=C3)=O)C2)C(C)C.O.[Br-]
101	HY-15433	Quisinostat	395.488	-8.224	-0.284	0.502	4	3	6	875320-29-9	C21H26N6O2	Cancer	Phase 2	Apoptosis; Autophagy; HDAC	Apoptosis; Autophagy; Cell Cycle/DNA Damage; Epigenetics	O=C(C1=CN=C(N2CCC(CNCC3=CN(C)C4=C3C=CC=C4)CC2)N=C1)NO
102	HY-151361	AMPK-IN-3	452.581	-8.221	-0.249	0.335	3	4	10	2417674-27-0	C25H33N5O3	Cancer	No Development Reported	AMPK	Epigenetics; PI3K/Akt/mTOR	O=C(/C(C1=C2)=C\C3=C(C(C(NCCN(CC)CC)=O)=C(N3)C)C)NC1=CC=C2CCC(N)=O
103	HY-W011374	Z-Gly-Osu	306.277	-8.204	-0.373	0.711	6	1	7	2899-60-7	C14H14N2O6	Others	No Development Reported	Others	Others	O=C(NCC(ON1C(CCC1=O)=O)=O)OCC2=CC=CC=C2
104	HY-10340	Tirbanibulin	431.539	-8.198	-0.256	3.263	4	1	9	897016-82-9	C26H29N3O3	Cancer	Launched	Microtubule/Tubulin; Src	Cell Cycle/DNA Damage; Cytoskeleton; Protein Tyrosine Kinase/RTK	O=C(CC1=NC=C(C2=CC=C(OCCN3CCOCC3)C=C2)C=C1)NCC4=CC=CC=C4
105	HY-101849	Fasentin	279.648	-8.191	-0.455	2.328	2	1	4	392721-37-8	C11H9ClF3NO2	Cancer; Cardiovascular Disease	No Development Reported	Apoptosis; GLUT; TNF Receptor	Apoptosis; Membrane Transporter/Ion Channel	CC(CC(NC1=CC=C(Cl)C(C(F)(F)F)=C1)=O)=O
106	HY-139573A	(Rac)-Etavopivat	457.509	-8.177	-0.256	0.488	7	1	5	2622070-93-1	C22H23N3O6S	Cardiovascular Disease	No Development Reported	Pyruvate Kinase	Metabolic Enzyme/Protease	O=C(C(CO)C1=CC=CC=C1)N2CC3=C(CN(S(=O)(C4=CN=C5OCCOC5=C4)=O)C3)C2
107	HY-N6667	Glucovanillin	314.295	-8.175	-0.372	-0.599	8	4	5	494-08-6	C14H18O8	Others	No Development Reported	Others	Others	O[C@H]1[C@H](O)[C@@H](O)[C@H](OC2=CC=C(C=O)C=C2OC)O[C@@H]1CO
108	HY-19747	HPOB	314.344	-8.175	-0.355	1.305	4	3	6	1429651-50-2	C17H18N2O4	Cancer	No Development Reported	Apoptosis; HDAC	Apoptosis; Cell Cycle/DNA Damage; Epigenetics	O=C(N(CCO)C1=CC=CC=C1)CC2=CC=C(C(NO)=O)C=C2
109	HY-14773	Mirabegron	397.523	-8.166	-0.292	0.847	3	4	9	223673-61-8	C21H24N4O2S	Neurological Disease; Endocrinology	Launched	Adrenergic Receptor	GPCR/G Protein; Neuronal Signaling	O=C(NC1=CC=C(CCNC[C@H](O)C2=CC=CC=C2)C=C1)CC3=CSC(N)=N3
110	HY-15828	Onvansertib	533.538	-8.160	-0.215	2.817	6	3	8	1034616-18-6	C24H27F3N8O3	Cancer	Phase 2	Apoptosis; Polo-like Kinase (PLK)	Apoptosis; Cell Cycle/DNA Damage	O=C(C1=NN(CCO)C2=C1CCC3=CN=C(NC4=CC(N5CCN(C)CC5)=CC=C4OC(F)(F)F)N=C23)N
111	HY-124131	DS-437	397.459	-8.141	-0.302	-0.938	8	5	7	1674364-87-4	C15H23N7O4S	Cancer; Inflammation/Immunology	No Development Reported	Histone Methyltransferase	Epigenetics	O[C@@H]([C@H]([C@H](N1C=NC2=C(N=CN=C21)N)O3)O)[C@H]3CSCCNC(NCC)=O
112	HY-153278	CDK7-IN-21	610.720	-8.113	-0.180	2.737	6	5	10	2766124-39-2	C33H36FN9O2	Cancer	No Development Reported	CDK	Cell Cycle/DNA Damage	C=C(F)C(NC(C=C1)=CC2=C1C(C(C=CC=C3)=C3CNC(N4N=C5)=NC(NC[C@@H]6[C@H](CNCC6)O)=NC4=C5C(C)C)=NC=C2)=O
113	HY-P2462	Ac-Arg-Gly-Lys(Ac)-AMC	601.688	-8.111	-0.189	-2.644	7	5	17	660846-97-9	C28H40N8O7	Others	No Development Reported	HDAC	Cell Cycle/DNA Damage; Epigenetics	CC(C1=CC=C(NC([C@H](CCCCNC(C)=O)NC(CNC([C@@H](NC(C)=O)CCCNC(N)=N)=O)=O)=O)C=C1O2)=CC2=O
114	HY-13421	SR1001	476.399	-8.110	-0.270	2.988	5	2	7	1335106-03-0	C15H13F6N3O4S2	Inflammation/Immunology	No Development Reported	REV-ERB; ROR	Metabolic Enzyme/Protease; Vitamin D Related/Nuclear Receptor	CC(NC1=NC(C)=C(S(=O)(NC2=CC=C(C(C(F)(F)F)(O)C(F)(F)F)C=C2)=O)S1)=O
115	HY-U00373	Revexepride	426.968	-8.109	-0.280	-0.305	4	3	7	219984-49-3	C21H32ClN3O4	Neurological Disease	Phase 2	5-HT Receptor; Cytochrome P450	GPCR/G Protein; Metabolic Enzyme/Protease; Neuronal Signaling	O=C(C1=C(OC(C)(C)C2)C2=C(N)C(Cl)=C1)NC[C@H]3[C@H](O)CN(CCCOC)CC3
116	HY-B1015	Etosalamide	209.247	-8.091	-0.539	1.002	3	1	6	15302-15-5	C11H15NO3	Inflammation/Immunology	No Development Reported	Others	Others	O=C(N)C1=CC=CC=C1OCCOCC
117	HY-109081	Cedazuridine	268.219	-8.077	-0.449	-0.613	5	4	2	1141397-80-9	C9H14F2N2O5	Cancer	Launched	Others	Others	O[C@H]1C(F)(F)[C@H](N(CC[C@@H](O)N2)C2=O)O[C@@H]1CO
118	HY-112287	ERK1/2 inhibitor 1	550.062	-8.069	-0.207	3.104	6	3	8	2095719-90-5	C29H32ClN5O4	Cancer	No Development Reported	ERK	MAPK/ERK Pathway; Stem Cell/Wnt	ClC1=CN=C(NC2CCOCC2)N=C1C3=CC=C(CN([C@H](C)C(N[C@H](CO)C4=CC=CC(C)=C4)=O)C5=O)C5=C3
119	HY-N8418	Cearoin	244.249	-8.067	-0.448	2.683	4	2	3	52811-37-7	C14H12O4	Cancer	No Development Reported	Apoptosis; Autophagy; ERK; Reactive Oxygen Species	Apoptosis; Autophagy; Immunology/Inflammation; MAPK/ERK Pathway; Metabolic Enzyme/Protease; NF-κB; Stem Cell/Wnt	O=C(C1=CC(O)=C(OC)C=C1O)C2=CC=CC=C2
120	HY-144782A	HDAC10-IN-2 (hydrochloride)	311.407	-8.034	-0.349	1.285	2	2	4		C19H23ClN2O2	Cancer	No Development Reported	Autophagy; HDAC	Autophagy; Cell Cycle/DNA Damage; Epigenetics	O=C(NO)/C=C/C1CCN(CC1)CC2=CC=CC3=C2C=CC=C3.[H]Cl
121	HY-112076	Atropine methyl (bromide)	304.413	-8.024	-0.365	0.366	3	1	5	2870-71-5	C18H26BrNO3	Neurological Disease	Launched	mAChR	GPCR/G Protein; Neuronal Signaling	C[N+]1([C@H]2C[C@H](OC(C(C3=CC=CC=C3)CO)=O)C[C@@H]1CC2)C.[Br-]
122	HY-129529	6-Hydroxyluteolin 7-glucoside	464.386	-8.023	-0.243	0.627	12	8	4	54300-65-1	C21H20O12	Inflammation/Immunology	No Development Reported	Others	Others	O=C1C=C(C2=CC=C(O)C(O)=C2)OC3=CC(O[C@H]4[C@@H]([C@H]([C@@H]([C@@H](CO)O4)O)O)O)=C(O)C(O)=C13
123	HY-N6925	Scutellarin methyl ester	476.397	-8.023	-0.236	1.247	12	6	5	119262-68-9	C22H20O12	Cardiovascular Disease	No Development Reported	Others	Others	OC1=C2C(OC(C3=CC=C(O)C=C3)=CC2=O)=CC(O[C@@H]4O[C@@H]([C@@H](O)[C@H](O)[C@H]4O)C(OC)=O)=C1O
124	HY-100384	NKL 22	325.414	-8.019	-0.334	2.573	2	3	8	537034-15-4	C19H23N3O2	Neurological Disease	No Development Reported	HDAC	Cell Cycle/DNA Damage; Epigenetics	O=C(NC1=CC=CC=C1N)CCCCCC(NC2=CC=CC=C2)=O
125	HY-N2181	Acetylshikonin	330.341	-8.002	-0.333	2.666	6	2	5	24502-78-1	C18H18O6	Cancer; Infection; Metabolic Disease; Inflammation/Immunology; Neurological Disease	No Development Reported	Apoptosis; Autophagy; Bacterial; Cytochrome P450	Anti-infection; Apoptosis; Autophagy; Metabolic Enzyme/Protease	O=C1C([C@H](OC(C)=O)C/C=C(C)\C)=CC(C2=C1C(O)=CC=C2O)=O
126	HY-P3042	Chymostatin	547.637	-8.000	-0.200	-1.254	3	1	15	9076-44-2	N/A	Inflammation/Immunology	No Development Reported	Cathepsin	Metabolic Enzyme/Protease
127	HY-111187	KX2-361	405.476	-7.995	-0.266	3.508	3	1	6	897016-26-1	C24H24FN3O2	Cancer	Phase 1	Apoptosis; Microtubule/Tubulin; Src	Apoptosis; Cell Cycle/DNA Damage; Cytoskeleton; Protein Tyrosine Kinase/RTK	O=C(NCC1=CC=CC(F)=C1)CC2=NC=C(C3=CC=C(N4CCOCC4)C=C3)C=C2
128	HY-133998	SIRT-IN-3	212.253	-7.991	-0.499	2.351	1	2	3	1211-19-4	C13H12N2O	Cancer	No Development Reported	Sirtuin	Cell Cycle/DNA Damage; Epigenetics	O=C(N)C1=CC=CC=C1NC2=CC=CC=C2
129	HY-149685	WAY-608106	350.488	-7.991	-0.307	1.411	1	1	7	685137-44-4	C22H27N3O	Others	No Development Reported	Others	Others	O=C(NCC1=CC=CC=C1)CN2CCN(CC2)C/C=C/C3=CC=CC=C3
130	HY-130795	GSK-3β inhibitor 2	318.357	-7.970	-0.362	1.222	5	2	5	1702428-31-6	C14H14N4O3S	Neurological Disease	No Development Reported	GSK-3	PI3K/Akt/mTOR; Stem Cell/Wnt	O=C(C1=C(OC)N=C(C2=CC(NC(C3CC3)=O)=NC=C2)S1)N
131	HY-A0006	Pentostatin	268.275	-7.958	-0.419	-1.535	6	3	2	53910-25-1	C11H16N4O4	Cancer	Launched	Adenosine Deaminase; Antibiotic	Anti-infection; Metabolic Enzyme/Protease	O[C@H]1C(N=CN2[C@H](O[C@@H]3CO)C[C@@H]3O)=C2NC=NC1
132	HY-131708A	FNDR-20123	378.458	-7.957	-0.284	1.324	4	2	6	2641930-61-0	C21H24ClN5O2	Infection	No Development Reported	HDAC; Parasite	Anti-infection; Cell Cycle/DNA Damage; Epigenetics	O=C(NO)C1=CC=C(CN2N=NC(C3=CC=C(CN4CCCC4)C=C3)=C2)C=C1.[H]Cl
133	HY-12749	Midodrine	255.296	-7.952	-0.442	-1.553	4	3	6	42794-76-3	C12H18N2O4	Neurological Disease	Launched	Adrenergic Receptor	GPCR/G Protein; Neuronal Signaling	O=C(NCC(C1=CC(OC)=CC=C1OC)O)CN
134	HY-10498	Lexibulin	434.546	-7.947	-0.248	4.414	5	3	9	917111-44-5	C24H30N6O2	Cancer	Phase 2	Apoptosis; Microtubule/Tubulin; Reactive Oxygen Species	Apoptosis; Cell Cycle/DNA Damage; Cytoskeleton; Immunology/Inflammation; Metabolic Enzyme/Protease; NF-κB	CCC[C@H](NC1=C(C)C=NC(C2=CC=C(NC(NCC)=O)C(OC)=C2)=N1)C3=CN=CC=C3
135	HY-B1224	Exalamide	221.302	-7.940	-0.496	3.025	2	1	7	53370-90-4	C13H19NO2	Infection	No Development Reported	Fungal	Anti-infection	O=C(N)C1=CC=CC=C1OCCCCCC
136	HY-18236	MDL-28170	382.464	-7.934	-0.283	3.726	4	2	10	88191-84-8	C22H26N2O4	Inflammation/Immunology; Neurological Disease	No Development Reported	Proteasome	Metabolic Enzyme/Protease	O=C(N[C@@H](C(C)C)C(NC(CC1=CC=CC=C1)C=O)=O)OCC2=CC=CC=C2
137	HY-19772	HDAC-IN-3	404.534	-7.933	-0.274	1.907	5	3	10	1018673-42-1	C22H33N3O4	Cancer	Phase 1	HDAC	Cell Cycle/DNA Damage; Epigenetics	O=C([C@@H](NCC1=CN=C(CCC(NO)=O)C=C1)C2CCCCC2)OC3CCCC3
138	HY-12861	CB-5083	413.483	-7.927	-0.256	3.629	4	2	5	1542705-92-9	C24H23N5O2	Cancer	Phase 1	p97	Cell Cycle/DNA Damage	O=C(C1=CC=CC2=C1C=C(C)N2C3=NC(NCC4=CC=CC=C4)=C(COCC5)C5=N3)N
139	HY-U00106	Cimetropium (Bromide)	358.462	-7.918	-0.305	0.289	4	1	7	51598-60-8	C21H28BrNO4	Inflammation/Immunology; Neurological Disease	Launched	mAChR	GPCR/G Protein; Neuronal Signaling	C[N+]1([C@H]2[C@@H](O3)[C@@H]3[C@@H]1C[C@H](OC([C@@H](C4=CC=CC=C4)CO)=O)C2)CC5CC5.[Br-]
140	HY-U00116	GP531	348.385	-7.907	-0.316	-2.214	5	5	6	142344-87-4	C16H21N5O4	Cardiovascular Disease	No Development Reported	Adenosine Receptor	GPCR/G Protein	O=C(C1=C(N)N([C@H]2[C@@H]([C@@H]([C@@H](CNCC3=CC=CC=C3)O2)O)O)C=N1)N
141	HY-128724	CB-5339	412.498	-7.902	-0.255	4.490	3	3	5	1863952-15-1	C24H24N6O	Cancer	Phase 1	p97	Cell Cycle/DNA Damage	O=C(C1=CC=CC2=C1C=C(C)N2C3=NC(NCC4=CC=CC=C4)=C(CCCN5)C5=N3)N
142	HY-132246	WWL123 analogue-1	436.515	-7.899	-0.239	5.915	3	1	7	1338575-41-9	C28H24N2O3	Neurological Disease	No Development Reported	MAGL	Metabolic Enzyme/Protease	O=C(C1=CC=C(C2=CC=CC(OC(N(CC3=CC=CC(C4=CC=CC=C4)=C3)C)=O)=C2)C=C1)N
143	HY-13432	Nanatinostat	395.420	-7.867	-0.271	-0.128	5	3	5	1256448-47-1	C20H19FN6O2	Cancer	Phase 2	HDAC	Cell Cycle/DNA Damage; Epigenetics	FC(C=C1)=CC(C=C2)=C1N=C2CN[C@H]3[C@@]4([H])[C@]3([H])CN(C5=NC=C(C(NO)=O)C=N5)C4
144	HY-19754A	CRA-026440 (hydrochloride)	421.480	-7.865	-0.254	0.969	4	4	8	847459-98-7	C23H25ClN4O4	Cancer	No Development Reported	Apoptosis; HDAC	Apoptosis; Cell Cycle/DNA Damage; Epigenetics	O=C(C(N1)=CC2=C1C=CC(OCCN(C)C)=C2)NCC#CC3=CC=C(C(NO)=O)C=C3.[H]Cl
145	HY-122593	PI3Kδ-IN-5	429.461	-7.833	-0.245	2.550	5	2	5	2088525-31-7	C23H20FN7O	Cancer	No Development Reported	PI3K	PI3K/Akt/mTOR	O=C(N)C1=CC=C(C2=NC(C3=NN(C)C(C4(C5=CC=CC=C5)CC4)=N3)=CN=C2N)C=C1F
146	HY-156273	HDAC/JAK/BRD4-IN-1	449.537	-7.833	-0.237	2.713	5	4	9	2755325-84-7	C24H28N6O3	Cancer	No Development Reported	Apoptosis; Epigenetic Reader Domain; HDAC; JAK	Apoptosis; Cell Cycle/DNA Damage; Epigenetics; JAK/STAT Signaling; Protein Tyrosine Kinase/RTK; Stem Cell/Wnt	ONC(C1=CC=C(C=C1)NC2=NC(NC3=CC=C(OCCN4CCCC4)C=C3)=NC=C2C)=O
147	HY-113323	3-Methoxy-4-hydroxyphenylglycol	184.194	-7.808	-0.601	0.431	4	3	3	534-82-7	C9H12O4	Neurological Disease	No Development Reported	Endogenous Metabolite	Metabolic Enzyme/Protease	OC(C1=CC=C(O)C(OC)=C1)CO
148	HY-100337	WWL70	437.503	-7.799	-0.236	4.764	4	1	7	947669-91-2	C27H23N3O3	Neurological Disease	No Development Reported	MAGL	Metabolic Enzyme/Protease	O=C(OC1=CC=C(C2=CC=C(C(N)=O)C=C2)C=C1)N(C)CC3=CC=CC(C4=CC=NC=C4)=C3
149	HY-16503	Treosulfan	278.302	-7.785	-0.487	-1.952	4	2	7	299-75-2	C6H14O8S2	Cancer	Launched	DNA Alkylator/Crosslinker	Cell Cycle/DNA Damage	O[C@H]([C@@H](O)COS(C)(=O)=O)COS(C)(=O)=O
150	HY-116993	N-(Hydroxymethyl)nicotinamide	152.154	-7.773	-0.707	-0.670	3	2	2	3569-99-1	C7H8N2O2	Infection	No Development Reported	Bacterial	Anti-infection	O=C(C1=CC=CN=C1)NCO
151	HY-103016	WZ4141R	281.317	-7.751	-0.369	1.909	3	2	4	2319589-98-3	C16H15N3O2	Others	No Development Reported	Others	Others	O=C(CC)NC1=CC(OC2=C3C(NC=C3)=NC=C2)=CC=C1
152	HY-W015788	1-Phenylethane-1,2-diol	138.168	-7.730	-0.773	0.715	2	2	2	93-56-1	C8H10O2	Others	No Development Reported	Others	Others	OC(C1=CC=CC=C1)CO
153	HY-119931	2-Hydroxychalcone	224.262	-7.730	-0.455	3.328	2	1	3	644-78-0	C15H12O2	Cancer; Metabolic Disease	No Development Reported	Apoptosis; Bcl-2 Family; NF-κB; Parasite	Anti-infection; Apoptosis; NF-κB	O=C(C1=CC=CC=C1)/C=C/C2=CC=CC=C2O
154	HY-15811	XMD8-87	446.536	-7.726	-0.234	1.917	4	2	4	1234480-46-6	C24H27N7O2	Cancer	No Development Reported	Tyrosinase	Metabolic Enzyme/Protease	O=C1C2=CC=CC=C2N(C)C3=NC(NC4=CC=C(N5CCN(C)CC5)C=C4OC)=NC=C3N1
155	HY-151095	Phytoene desaturase-IN-1	427.835	-7.705	-0.275	4.511	4	1	7	2765793-54-0	C18H13ClF3N3O2S	Others	No Development Reported	Reactive Oxygen Species	Immunology/Inflammation; Metabolic Enzyme/Protease; NF-κB	O=C(C1=CC=C(Cl)C=C1)CSC2=NN=C(CO)N2C3=CC=CC(C(F)(F)F)=C3
156	HY-12509	PEPA	402.442	-7.702	-0.296	2.149	4	2	9	141286-78-4	C16H16F2N2O4S2	Neurological Disease	No Development Reported	iGluR	Membrane Transporter/Ion Channel; Neuronal Signaling	FC1=CC(SCCNS(C2=CC=CC=C2)(=O)=O)=CC(F)=C1OCC(N)=O
157	HY-104003	S 38093	289.401	-7.694	-0.366	0.609	2	1	6	862896-30-8	C17H24N2O2	Neurological Disease; Endocrinology	No Development Reported	Histamine Receptor	GPCR/G Protein; Immunology/Inflammation; Neuronal Signaling	O=C(N)C1=CC=C(OCCCN2CC3C(CCC3)C2)C=C1
158	HY-N12659	Thaumatin B	380.533	-7.691	-0.296	0.779	3	1	4	428847-42-1	C19H29N3O3S	Others	No Development Reported	Others	Others	O=C(C)NC1=CC=C(S(=O)(N2CCN(C3CCCCCC3)CC2)=O)C=C1
159	HY-N2523	Gigantol isomer-1	274.319	-7.690	-0.384	3.693	4	2	5	67884-30-4	C16H18O4	Cancer	No Development Reported	Wnt	Stem Cell/Wnt	COC1=CC(O)=CC(CCC2=CC(O)=C(OC)C=C2)=C1
160	HY-10401	VX-702	404.327	-7.681	-0.265	4.260	3	2	4	745833-23-2	C19H12F4N4O2	Inflammation/Immunology	Phase 2	Autophagy; p38 MAPK	Autophagy; MAPK/ERK Pathway	O=C(N)C1=CC=C(N=C1C2=CC=C(C=C2F)F)N(C3=C(C=CC=C3F)F)C(N)=O
161	HY-43426	(R)-5-O-Benzoyl-1,2-di-O-isopropylidene-alpha-D-xylofuranose	294.307	-7.681	-0.366	0.776	6	1	4	6612-91-5	C15H18O6	Cancer	No Development Reported	Nucleoside Antimetabolite/Analog	Cell Cycle/DNA Damage	O[C@H]1[C@]2([H])[C@](OC(C)(O2)C)([H])O[C@@H]1COC(C3=CC=CC=C3)=O
162	HY-120028	GNE-207	510.601	-7.658	-0.202	1.538	6	1	4	2158266-58-9	C29H30N6O3	Cancer	No Development Reported	Epigenetic Reader Domain; Histone Acetyltransferase	Epigenetics	O=C(NC)C1=NC=C(C2=CC3=C(C=N2)C(C4=NN(C5CCOCC5)C6=C4CN(C(C)=O)CC6)=CC=C3)C=C1
163	HY-114713	POBN	194.235	-7.650	-0.546	-3.432	0	0	2	66893-81-0	C10H14N2O2	Others	No Development Reported	Others	Others	[O-][N+]1=CC=C(C=C1)/C=[N+](C(C)(C)C)\[O-]
164	HY-100706	AMA-37	283.330	-7.641	-0.364	2.817	3	1	3	404009-46-7	C17H17NO3	Cancer	No Development Reported	DNA-PK	Cell Cycle/DNA Damage; PI3K/Akt/mTOR	O=C(C1=CC=C(N2CCOCC2)C=C1O)C3=CC=CC=C3
165	HY-137431	Asundexian	592.942	-7.640	-0.186	4.805	6	2	9	2064121-65-7	C26H21ClF4N6O4	Cardiovascular Disease	Phase 3	Factor Xa	Metabolic Enzyme/Protease	COC(C(C1=C(N2C=C(N=N2)C(F)(F)F)C=CC(Cl)=C1)=C3)=CN([C@@H](CC)C(NC4=CC(F)=C(C=C4)C(N)=O)=O)C3=O
166	HY-110249	CINPA1	396.514	-7.635	-0.263	3.699	3	1	7	102636-74-8	C23H29N3O3	Metabolic Disease	No Development Reported	Constitutive Androstane Receptor	Vitamin D Related/Nuclear Receptor	CCN(CC)CC(N1C2=CC(NC(OCC)=O)=CC=C2CCC3=C1C=CC=C3)=O
167	HY-17016	Oseltamivir (phosphate)	313.421	-7.635	-0.347	0.041	4	2	8	204255-11-8	C16H31N2O8P	Infection	Launched	Influenza Virus	Anti-infection	O=C(OCC)C1=C[C@H]([C@@H]([C@H](C1)N)NC(C)=O)OC(CC)CC.OP(O)(O)=O
168	HY-14267	Lersivirine	310.359	-7.612	-0.331	2.687	5	1	6	473921-12-9	C17H18N4O2	Infection	Phase 2	HIV; Reverse Transcriptase	Anti-infection	CCC1=NN(CCO)C(CC)=C1OC2=CC(C#N)=CC(C#N)=C2
169	HY-119046	SNX-0723	399.469	-7.595	-0.262	2.578	3	2	4	1073969-18-2	C22H26FN3O3	Infection	No Development Reported	HSP; Parasite	Anti-infection; Cell Cycle/DNA Damage; Metabolic Enzyme/Protease	O=C(N)C1=C(N[C@@H]2COCC2)C=C(N3C=C(C)C4=C3CC(C)(C)CC4=O)C=C1F
170	HY-124719	hSMG-1 inhibitor 11j	566.086	-7.581	-0.194	5.128	6	3	9	1402452-15-6	C27H28ClN7O3S	Cancer	No Development Reported	CDK; GSK-3; mTOR; PI3K	Cell Cycle/DNA Damage; PI3K/Akt/mTOR; Stem Cell/Wnt	O=S(C1=CC(NC2=NC=CC(C3=CC(C4=CC=C(NC(NC)=O)C=C4)=NC=C3)=N2)=CC=C1Cl)(N(CC)CC)=O
171	HY-111269	AZD8848	570.718	-7.575	-0.185	2.007	7	2	17	866269-28-5	C29H43N7O5	Inflammation/Immunology	Phase 2	Toll-like Receptor (TLR)	Immunology/Inflammation	O=C(OC)CC1=CC=CC(CN(CCCN2C(NC3=C(N)N=C(OCCCC)N=C23)=O)CCCN4CCOCC4)=C1
172	HY-154919	DC-Y13-27	270.312	-7.567	-0.398	2.406	3	2	4		C14H10N2O2S	Cancer	No Development Reported	Others	Others	N#C/C(C(N)=O)=C\C1=CC=C(C2=CC(O)=CC=C2)S1
173	HY-15444	D159687	366.851	-7.563	-0.291	5.322	2	2	5	1155877-97-6	C21H19ClN2O2	Neurological Disease	No Development Reported	Phosphodiesterase (PDE)	Metabolic Enzyme/Protease	NC(NC1=CC=C(CC2=CC(C3=CC(Cl)=CC=C3)=C(OC)C=C2)C=C1)=O
174	HY-132167	Saruparib	407.499	-7.550	-0.252	0.562	4	2	5	2589531-76-8	C22H26N6O2	Cancer	Phase 3	PARP	Cell Cycle/DNA Damage; Epigenetics	O=C(C1=NC=C(N2CCN(CC3=CC(N4)=C(N=C3)C=C(CC)C4=O)CC2)C=C1)NC
175	HY-136363	MDR-652	447.963	-7.549	-0.252	5.704	3	3	6	1933528-96-1	C22H23ClFN3O2S	Neurological Disease	No Development Reported	TRP Channel	Membrane Transporter/Ion Channel; Neuronal Signaling	O=C(NC1=CC=C(CO)C(F)=C1)NCC2=C(C3=CC=CC(Cl)=C3)N=C(C(C)(C)C)S2
176	HY-15999A	Cerdulatinib (hydrochloride)	445.547	-7.549	-0.244	1.452	5	3	8	1369761-01-2	C20H28ClN7O3S	Cancer	Phase 3	JAK; Syk	Epigenetics; JAK/STAT Signaling; Protein Tyrosine Kinase/RTK; Stem Cell/Wnt	O=S(N(CC1)CCN1C2=CC=C(NC3=NC=C(C(N)=O)C(NC4CC4)=N3)C=C2)(CC)=O.Cl
177	HY-100122	Bevenopran	387.463	-7.521	-0.269	0.129	6	2	9	676500-67-7	C20H26N4O4	Neurological Disease	Phase 3	Opioid Receptor	GPCR/G Protein; Neuronal Signaling	O=C(C1=NC=C(OC2=CC=C(CNCCC3CCOCC3)C=C2OC)N=C1)N
178	HY-100437	HA15	466.585	-7.521	-0.235	3.270	4	2	6	1609402-14-3	C23H22N4O3S2	Cancer	No Development Reported	Apoptosis; Autophagy; HSP	Apoptosis; Autophagy; Cell Cycle/DNA Damage; Metabolic Enzyme/Protease	CC(NC1=NC(C2=CC=CC(NS(=O)(C3=C4C=CC=C(N(C)C)C4=CC=C3)=O)=C2)=CS1)=O
179	HY-147141	HS-276	419.531	-7.512	-0.242	4.592	2	2	6	2767422-72-8	C24H29N5O2	Inflammation/Immunology	No Development Reported	IRAK; TNF Receptor	Apoptosis; Immunology/Inflammation	O=C(C1=CC=CC(C(NC2=NC3=C(N2CCC)C=C(CN4CCCCC4)C=C3)=O)=C1)N
180	HY-10225	Belinostat	318.354	-7.503	-0.341	1.668	4	3	5	866323-14-0	C15H14N2O4S	Cancer	Launched	Autophagy; HDAC	Autophagy; Cell Cycle/DNA Damage; Epigenetics	O=S(NC1=CC=CC=C1)(C2=CC(/C=C/C(NO)=O)=CC=C2)=O
181	HY-107854	N-Acetyl-5-hydroxytryptamine	218.258	-7.499	-0.469	0.789	2	3	3	1210-83-9	C12H14N2O2	Neurological Disease	No Development Reported	Endogenous Metabolite; Trk Receptor	Metabolic Enzyme/Protease; Neuronal Signaling; Protein Tyrosine Kinase/RTK	CC(NCCC1=CNC2=C1C=C(O)C=C2)=O
182	HY-N7513	Homovanillyl alcohol	168.194	-7.470	-0.622	1.263	3	2	3	2380-78-1	C9H12O3	Cardiovascular Disease	No Development Reported	Drug Metabolite	Metabolic Enzyme/Protease	OCCC1=CC=C(O)C(OC)=C1
183	HY-15271	WYE-687	529.627	-7.469	-0.192	0.903	7	1	7	1062161-90-3	C28H32N8O3	Cancer	No Development Reported	mTOR; PI3K	PI3K/Akt/mTOR	O=C(OC)NC1=CC=C(C2=NC(N3CCOCC3)=C4C(N(C5CCN(CC6=CC=CN=C6)CC5)N=C4)=N2)C=C1
184	HY-131961	Triciferol	429.605	-7.468	-0.241	4.042	4	4	5	957214-00-5	C26H39NO4	Cancer	No Development Reported	HDAC; VD/VDR	Cell Cycle/DNA Damage; Epigenetics; Vitamin D Related/Nuclear Receptor	C[C@@H]([C@H]1CC[C@@]2([H])/C(CCC[C@]12C)=C/C=C3C[C@@H](O)C[C@H](O)C/3)/C=C(C)/C=C/C(NO)=O
185	HY-13265	AR-42	312.372	-7.466	-0.325	2.809	3	3	5	935881-37-1	C18H20N2O3	Cancer	Phase 1	Apoptosis; Autophagy; HDAC	Apoptosis; Autophagy; Cell Cycle/DNA Damage; Epigenetics	CC([C@@H](C1=CC=CC=C1)C(NC2=CC=C(C=C2)C(NO)=O)=O)C
186	HY-112443	AZD3458	433.552	-7.466	-0.257	1.886	5	1	5	2132961-46-5	C20H23N3O4S2	Cancer; Metabolic Disease; Inflammation/Immunology	No Development Reported	PI3K	PI3K/Akt/mTOR	O=C1N([C@@H](C)C2CC2)CC3=CC(C4=C(C)N=C(NC(C)=O)S4)=CC(S(=O)(C)=O)=C31
187	HY-153594	Bcl-B inhibitor 1	309.393	-7.462	-0.339	3.827	1	2	3	79220-88-5	C17H15N3OS	Cancer	No Development Reported	Bcl-2 Family	Apoptosis	O=C(C)NC1=CC=C(N2C=C(C3=CC=CC=C3)NC2=S)C=C1
188	HY-19387	Didox	169.138	-7.459	-0.622	0.285	4	4	1	69839-83-4	C7H7NO4	Cancer	Phase 2	DNA/RNA Synthesis	Cell Cycle/DNA Damage	O=C(NO)C1=CC=C(O)C(O)=C1
189	HY-101718	Aticaprant	419.524	-7.456	-0.241	4.125	2	1	6	1174130-61-0	C26H27FN2O2	Neurological Disease	Phase 3	Opioid Receptor	GPCR/G Protein; Neuronal Signaling	O=C(N)C1=CC=C(OC2=CC=C(CN3[C@H](C4=CC(C)=CC(C)=C4)CCC3)C=C2)C(F)=C1
190	HY-145104	Antioxidant agent-1	240.261	-7.445	-0.414	3.061	3	2	3	136068-43-4	C15H12O3	Others	No Development Reported	Others	Others	O=C(C1=CC=CC=C1)/C=C/C2=CC(O)=C(C=C2)O
191	HY-122537A	Arotinolol	372.553	-7.445	-0.324	1.051	3	3	8	68377-92-4	C15H21N3O2S3	Cardiovascular Disease	Launched	5-HT Receptor; Adrenergic Receptor	GPCR/G Protein; Neuronal Signaling	O=C(C1=CC=C(C2=CSC(SCC(O)CNC(C)(C)C)=N2)S1)N
192	HY-W176576	Falimint	238.245	-7.442	-0.438	1.701	2	1	5	553-20-8	C11H14N2O4	Inflammation/Immunology	No Development Reported	Others	Others	CCCOC1=C(NC(C)=O)C=C([N+]([O-])=O)C=C1
193	HY-137431A	(R)-Asundexian	592.942	-7.419	-0.181	4.805	6	2	9	2064124-85-0	C26H21ClF4N6O4	Cardiovascular Disease	No Development Reported	Others	Others	COC(C(C1=C(N2C=C(N=N2)C(F)(F)F)C=CC(Cl)=C1)=C3)=CN([C@H](CC)C(NC4=CC(F)=C(C=C4)C(N)=O)=O)C3=O
194	HY-15999	Cerdulatinib	445.547	-7.399	-0.239	1.452	5	3	8	1198300-79-6	C20H27N7O3S	Cancer	Phase 3	JAK; Syk	Epigenetics; JAK/STAT Signaling; Protein Tyrosine Kinase/RTK; Stem Cell/Wnt	O=S(N(CC1)CCN1C2=CC=C(NC3=NC=C(C(N)=O)C(NC4CC4)=N3)C=C2)(CC)=O
195	HY-115510	SPR inhibitor 3	262.311	-7.399	-0.389	0.808	3	3	5	1292285-54-1	C14H18N2O3	Inflammation/Immunology	No Development Reported	Others	Others	O=C(NCCC1=C(C)NC2=C1C=C(O)C=C2)COC
196	HY-Y0078	Cinnamyl Alcohol	134.179	-7.366	-0.737	1.693	1	1	2	104-54-1	C9H10O	Metabolic Disease	No Development Reported	PPAR	Cell Cycle/DNA Damage; Metabolic Enzyme/Protease; Vitamin D Related/Nuclear Receptor	OC/C=C/C1=CC=CC=C1
197	HY-N1867	trans-Cinnamyl alcohol	134.179	-7.365	-0.736	1.693	1	1	2	4407-36-7	C9H10O	Metabolic Disease	No Development Reported	PPAR	Cell Cycle/DNA Damage; Metabolic Enzyme/Protease; Vitamin D Related/Nuclear Receptor	OC/C=C/C1=CC=CC=C1
198	HY-N10386	Dichotomine B	272.263	-7.362	-0.368	0.252	2	4	3	755036-41-0	C14H12N2O4	Inflammation/Immunology	No Development Reported	Others	Others	OC[C@@H](C1=C2C(C3=CC=CC=C3N2)=CC(C(O)=O)=N1)O
199	HY-F0001	NADH (disodium salt)	663.435	-7.362	-0.167	-5.228	15	6	11	606-68-8	C21H27N7Na2O14P2	Metabolic Disease	No Development Reported	Endogenous Metabolite	Metabolic Enzyme/Protease	O[C@H]1[C@@H](O)[C@H](N2C=C(C(N)=O)CC=C2)O[C@@H]1COP(OP(OC[C@@H]3[C@@H](O)[C@@H](O)[C@H](N(C4=NC=N5)C=NC4=C5N)O3)(O[Na])=O)(O[Na])=O
200	HY-19480	Ulodesine	264.286	-7.354	-0.387	-1.147	4	4	3	548486-59-5	C12H16N4O3	Metabolic Disease	Phase 2	Endogenous Metabolite	Metabolic Enzyme/Protease	O=C1C(NC=C2CN3C[C@H](O)[C@@H](CO)C3)=C2NC=N1
