# Supplementary material for: Histone deacetylase HDAC7 restricts CD8 + T cell tumor infiltration and limits immunotherapy sensitivity in bladder cancer: reversal by pinocembrin
Source: J Exp Clin Cancer Res. 2025 Dec 24;44:324. doi: 10.1186/s13046-025-03585-3 (PMC12729082; doi:10.1186/s13046-025-03585-3)
Supplement: Supplementary file 5 — Supplementary Material 5: Table S5: Detailed Information of the Top 200 Compounds Predicted from the HY-L032V Database [file 13046_2025_3585_MOESM5_ESM.xlsx]

## Sheet: Sheet1
Number	Catalog No.	Name	Molecular Weight	Docking Score	Ligand Efficiency (kcal/mol)	LogP	H-bond Acceptors	H-bond Donors	Rotatable Bonds	SMILES
1	HY-W014236	2-Phenoxybenzeneboronic acid	214.221	-9.509	-0.594	1.159	3	2	3	OB(O)C1=C(OC2=CC=CC=C2)C=CC=C1
2	HY-W052088	(2-(Piperidin-1-yl)phenyl)boronic acid	205.257	-9.077	-0.605	0.357	3	2	2	OB(C1=CC=CC=C1N2CCCCC2)O
3	HY-W000895	(3,5-Di-tert-butylphenyl)boronic acid	234.339	-8.765	-0.516	1.961	2	2	1	CC(C)(C1=CC(C(C)(C)C)=CC(B(O)O)=C1)C
4	HY-W009954	2-Isopropoxy-5-methylphenylboronic acid	194.230	-8.670	-0.619	0.462	3	2	3	CC(C)OC1=C(C=C(C)C=C1)B(O)O
5	HY-W052224	(5-Chloro-2-isopropoxyphenyl)boronic acid	214.648	-8.634	-0.617	0.807	3	2	3	CC(C)OC1=CC=C(Cl)C=C1B(O)O
6	HY-W003075	(2-Isopropoxyphenyl)boronic acid	180.203	-8.596	-0.661	0.154	3	2	3	CC(OC1=CC=CC=C1B(O)O)C
7	HY-W046295	(2-(Methylsulfinyl)phenyl)boronic acid	184.213	-8.482	-0.707	-0.896	3	2	2	O=S(C1=CC=CC=C1B(O)O)C
8	HY-W005548	(3-Methoxynaphthalen-1-yl)boronic acid	202.209	-8.413	-0.561	0.528	3	2	2	COC1=CC2=C(C=CC=C2)C(=C1)B(O)O
9	HY-W014881	4-Chloro-2-ethoxyphenylboronic acid	200.621	-8.357	-0.643	0.418	3	2	3	CCOC1=C(C=CC(Cl)=C1)B(O)O
10	HY-W052319	(2-(Pyrrolidin-1-yl)phenyl)boronic acid	191.229	-8.347	-0.596	-0.033	3	2	2	OB(C1=CC=CC=C1N2CCCC2)O
11	HY-W029760	1-(1H-Benzoimidazol-2-yl)-ethanol	162.193	-8.325	-0.694	1.616	2	2	1	OC(C)C1=NC2=CC=CC=C2N1
12	HY-W004116	2-Benzofurylboronic acid	162.144	-8.315	-0.693	0.113	3	2	1	OB(C1=CC2=CC=CC=C2O1)O
13	HY-W000761	(5-Bromo-1H-benzo[d]imidazol-2-yl)methanol	227.067	-8.302	-0.692	1.818	2	2	1	OCC1=NC2=CC=C(Br)C=C2N1
14	HY-W039819	(6-(Trifluoromethyl)-1H-benzo[d]imidazol-2-yl)methanol	216.164	-8.289	-0.553	2.074	2	2	1	OCC1=NC2=CC(C(F)(F)F)=CC=C2N1
15	HY-W016522	(2-Ethoxy-5-methylphenyl)boronic acid	180.203	-8.279	-0.637	0.073	3	2	3	OB(C1=CC(C)=CC=C1OCC)O
16	HY-W000939	2-Biphenylboronic acid	198.221	-8.244	-0.550	1.033	2	2	2	OB(O)C1=CC=CC=C1C2=CC=CC=C2
17	HY-W040316	(1,2,3,4-Tetrahydroquinolin-2-yl)methanol	163.221	-8.134	-0.678	1.406	2	2	1	OCC1CCC2=C(N1)C=CC=C2
18	HY-W067451	(4-Fluoro-2-isopropoxyphenyl)boronic acid	198.193	-8.080	-0.577	0.293	3	2	3	CC(C)OC1=CC(F)=CC=C1B(O)O
19	HY-W074363	(1-Phenylvinyl)boronic acid	148.161	-8.009	-0.728	0.712	2	2	2	C=C(C1=CC=CC=C1)B(O)O
20	HY-59317	Indole-6-boronic acid	161.159	-7.960	-0.663	-0.152	2	3	1	OB(O)C1=CC=C2C(NC=C2)=C1
21	HY-32910	3,4-Dimethylphenylboronic acid	150.177	-7.924	-0.720	-0.017	2	2	1	CC1=CC=C(B(O)O)C=C1C
22	HY-W076961	5-Chloro-1H-indole-2-carboxamide	194.622	-7.919	-0.609	1.920	1	2	1	O=C(C(N1)=CC2=C1C=CC(Cl)=C2)N
23	HY-32941	2-(Methylthio)phenylboronic acid	168.213	-7.910	-0.719	0.088	3	2	2	CSC1=CC=CC=C1B(O)O
24	HY-W051621	Bicyclo[4.2.0]octa-1,3,5-trien-3-ylboronic acid	148.161	-7.862	-0.715	-0.535	2	2	1	OB(C1=CC=C2CCC2=C1)O
25	HY-59088	Benzo[b]thiophene-2-boronic acid	178.209	-7.846	-0.654	0.581	3	2	1	OB(C1=CC2=CC=CC=C2S1)O
26	HY-W000836	(2-Methoxy-5-methylphenyl)boronic acid	166.176	-7.842	-0.654	-0.317	3	2	2	CC1=CC(B(O)O)=C(OC)C=C1
27	HY-W016963	(3-Chloro-4-methylphenyl)boronic acid	170.595	-7.762	-0.706	0.328	2	2	1	CC1=CC=C(B(O)O)C=C1Cl
28	HY-W016962	4-Chloro-3-methylphenylboronic acid	170.595	-7.748	-0.704	0.328	2	2	1	OB(C1=CC=C(Cl)C(C)=C1)O
29	HY-W073876	(3-Chloronaphthalen-2-yl)boronic acid	206.628	-7.742	-0.553	1.173	2	2	1	OB(C1=C(Cl)C=C2C=CC=CC2=C1)O
30	HY-32931	2-Acetylphenylboronic acid	164.160	-7.737	-0.645	-0.431	3	2	2	O=C(C1=CC=CC=C1B(O)O)C
31	HY-59351	(1H-Indol-5-yl)boronic acid	161.159	-7.722	-0.643	-0.152	2	3	1	OB(O)C1=CC=C(NC=C2)C2=C1
32	HY-21740	N-(Chloroacetyl)-3-fluoroaniline	187.602	-7.701	-0.642	2.003	1	1	2	O=C(NC1=CC=CC(F)=C1)CCl
33	HY-W006351	(3-(Difluoromethyl)phenyl)boronic acid	172.130	-7.687	-0.641	0.304	2	2	2	FC(C1=CC(B(O)O)=CC=C1)F
34	HY-W030119	2-Chloro-N-(3-methoxyphenyl)acetamide	199.639	-7.660	-0.589	1.873	2	1	3	O=C(CCl)NC1=CC(OC)=CC=C1
35	HY-32897	3,4-Dichlorophenylboronic acid	191.012	-7.634	-0.694	0.673	2	2	1	ClC1=CC=C(B(O)O)C=C1Cl
36	HY-W014816	(2-Bromopyridin-3-yl)boronic acid	202.011	-7.607	-0.761	-0.476	3	2	1	OB(C1=CC=CN=C1Br)O
37	HY-W012326	2,3,5-Trichlorophenylboronic acid	225.457	-7.599	-0.633	1.327	2	2	1	OB(C1=CC(Cl)=CC(Cl)=C1Cl)O
38	HY-W000869	3-Methyl-4-fluorophenylboronic acid	154.140	-7.593	-0.690	-0.186	2	2	1	CC1=CC(B(O)O)=CC=C1F
39	HY-W017044	1-Phenylurea	136.155	-7.585	-0.758	1.177	1	2	1	NC(NC1=CC=CC=C1)=O
40	HY-21498	N-[3-(Aminomethyl)phenyl]acetamide	165.217	-7.559	-0.630	1.104	2	2	2	NCC1=CC(NC(C)=O)=CC=C1
41	HY-W069522	2-Chloro-N-phenylacetamide	169.612	-7.552	-0.687	1.864	1	1	2	O=C(NC1=CC=CC=C1)CCl
42	HY-W050014	(2-Chlorothiophen-3-yl)boronic acid	162.593	-7.540	-0.838	0.081	3	2	1	OB(C1=C(SC=C1)Cl)O
43	HY-32895	2,4-Dichlorophenylboronic acid	191.012	-7.534	-0.685	0.673	2	2	1	ClC1=CC=C(B(O)O)C(Cl)=C1
44	HY-W004715	3-Bromophenylboronic acid	201.023	-7.527	-0.753	0.129	2	2	1	BrC1=CC=CC(B(O)O)=C1
45	HY-59204	3-Chloro-4-fluorophenylboronic acid	174.558	-7.498	-0.682	0.159	2	2	1	FC1=CC=C(B(O)O)C=C1Cl
46	HY-33205	8-Isoquinolinylboronic acid	173.171	-7.476	-0.575	-0.085	3	2	1	OB(C1=CC=CC2=C1C=NC=C2)O
47	HY-W042307	2-Acetylbenzimidazole	160.177	-7.471	-0.623	1.766	2	1	1	O=C(C1=NC2=CC=CC=C2N1)C
48	HY-W017985	(5-Methoxy-2-methylphenyl)boronic acid	166.176	-7.468	-0.622	-0.317	3	2	2	COC1=CC(B(O)O)=C(C)C=C1
49	HY-W040450	1-(1H-Indol-2-yl)ethanone	159.189	-7.448	-0.621	2.370	1	1	1	O=C(C(N1)=CC2=C1C=CC=C2)C
50	HY-W044480	3-Methoxynaphthalene-2-boronic acid	202.209	-7.443	-0.496	0.528	3	2	2	COC1=C(C=C2C=CC=CC2=C1)B(O)O
51	HY-W014935	2,2-Diphenylethanol	198.267	-7.418	-0.495	2.811	1	1	3	OCC(C1=CC=CC=C1)C2=CC=CC=C2
52	HY-W017250	Lithium hydrogen(5-chloropyridin-2-yl)boronate	156.547	-7.415	-0.742	-0.585	3	2	1	ClC1=CN=C(B([O-])O)C=C1.[Li+]
53	HY-33324	2-Bromo-N-phenylacetamide	214.068	-7.405	-0.673	2.020	1	1	2	O=C(NC1=CC=CC=C1)CBr
54	HY-W087628A	(S)-(2,3-Dihydrobenzo[b][1,4]dioxin-2-yl)methanol	166.178	-7.392	-0.616	0.819	3	1	1	OC[C@@H]1OC2=CC=CC=C2OC1
55	HY-W041016	3-(2-Bromo-phenyl)-propan-1-ol	215.096	-7.379	-0.671	2.374	1	1	3	OCCCC1=CC=CC=C1Br
56	HY-W052132	(4-Chloro-3-isopropoxyphenyl)boronic acid	214.648	-7.375	-0.527	0.807	3	2	3	OB(C1=CC=C(Cl)C(OC(C)C)=C1)O
57	HY-W035871	2-Amino-2-(3,5-dichlorophenyl)ethan-1-ol	207.081	-7.369	-0.614	1.986	2	2	2	ClC1=CC(Cl)=CC(C(N)CO)=C1
58	HY-W006795	5-Chloro-1H-indole-2-carbaldehyde	179.607	-7.368	-0.614	2.634	1	1	1	ClC1=CC2=C(NC(C=O)=C2)C=C1
59	HY-21410	(1-Methyl-1H-benzoimidazol-2-yl)-methanol	162.193	-7.360	-0.613	1.066	3	1	1	OCC1=NC2=CC=CC=C2N1C
60	HY-W002463	3-Chlorophenyl boronic acid	156.567	-7.356	-0.736	0.020	2	2	1	ClC1=CC=CC(B(O)O)=C1
61	HY-34510	N-(4-(Hydroxymethyl)phenyl)acetamide	165.194	-7.337	-0.611	1.137	2	2	2	CC(NC1=CC=C(CO)C=C1)=O
62	HY-W006322	1-(3-Chlorophenyl)imidazolidin-2-one	196.638	-7.325	-0.563	1.870	1	1	1	ClC1=CC=CC(=C1)N1CCNC1=O
63	HY-W087628	(R)-(2,3-Dihydrobenzo[b][1,4]dioxin-2-yl)methanol	166.178	-7.309	-0.609	0.819	3	1	1	OC[C@@H]1COC2=CC=CC=C2O1
64	HY-W017154	(2,3-Dihydrobenzo[b][1,4]dioxin-2-yl)methanol	166.178	-7.308	-0.609	0.819	3	1	1	OCC1COC2=C(O1)C=CC=C2
65	HY-W014544	2-Chloroquinoline-3-boronic acid	207.616	-7.303	-0.522	0.568	3	2	1	OB(O)C1=CC2=C(C=CC=C2)N=C1Cl
66	HY-W042034	Methyl 1H-benzo[d]imidazole-2-carboxylate	176.176	-7.301	-0.562	1.349	3	1	1	O=C(C1=NC2=CC=CC=C2N1)OC
67	HY-W016285	[1,1'-Biphenyl]-2-ylmethanol	184.240	-7.301	-0.521	2.846	1	1	2	OCC1=CC=CC=C1C2=CC=CC=C2
68	HY-W022324	(R)-(-)-p-Toluenesulfinamide	155.220	-7.287	-0.729	0.976	1	1	1	CC1=CC=C([S@](N)=O)C=C1
69	HY-34061	2-Benzimidazolemethanol	148.166	-7.276	-0.661	1.055	2	2	1	OCC1=NC2=CC=CC=C2N1
70	HY-W018295	Benzo[d]oxazol-2-ylmethanol	149.150	-7.275	-0.661	1.320	3	1	1	O1C2=C(N=C1CO)C=CC=C2
71	HY-W088879	(S)-Indolin-2-ylmethanol	149.194	-7.267	-0.661	1.016	2	2	1	OC[C@H]1NC2=C(C=CC=C2)C1
72	HY-Y0895	N-(Hydroxymethyl)phthalimide	177.161	-7.261	-0.559	0.232	3	1	1	O=C1N(CO)C(C2=C1C=CC=C2)=O
73	HY-W001240	2-Fluorophenylboronic acid	140.113	-7.254	-0.725	-0.494	2	2	1	FC1=CC=CC=C1B(O)O
74	HY-76108	(R)-N-(1-phenylethyl)acetamide	163.221	-7.250	-0.604	1.884	1	1	2	O=C(C)N[C@H](C)C1=CC=CC=C1
75	HY-W025750	Benzofuran-2-ylmethanol	148.163	-7.242	-0.658	1.925	2	1	1	OCC1=CC2=CC=CC=C2O1
76	HY-W074569	(5-Chloro-6-fluoropyridin-3-yl)boronic acid	175.545	-7.232	-0.657	-0.446	3	2	1	FC1=C(Cl)C=C(B(O)O)C=N1
77	HY-W015650	Indole-2-carbaldehyde	145.162	-7.225	-0.657	1.980	1	1	1	O=CC1=CC2=C(N1)C=CC=C2
78	HY-W000997	3-Chloropyridine-5-boronic acid	157.555	-7.222	-0.722	-0.585	3	2	1	ClC1=CN=CC(B(O)O)=C1
79	HY-W053759	3-Phenylpropanehydrazide	164.209	-7.213	-0.601	0.609	2	2	3	O=C(NN)CCC1=CC=CC=C1
80	HY-W000874	2,6-Dichloropyridin-3-ylboronic acid	192.000	-7.211	-0.656	0.068	3	2	1	ClC1=NC(Cl)=C(B(O)O)C=C1
81	HY-43999	(2,2-Dimethyl-2,3-dihydrobenzofuran-4-yl)methanol	178.233	-7.197	-0.554	1.892	2	1	1	OCC1=C2CC(C)(C)OC2=CC=C1
82	HY-W046683	N-(3-Aminobenzyl)acetamide	164.209	-7.191	-0.599	0.905	2	2	2	NC1=CC=CC(CNC(C)=O)=C1
83	HY-W017185	Benzo[b]thiophen-2-ylmethanol	164.228	-7.188	-0.653	2.394	2	1	1	OCC1=CC2=CC=CC=C2S1
84	HY-W071246	(S)-2-Amino-2-(m-tolyl)ethanol	152.218	-7.180	-0.653	0.987	2	2	2	N[C@@H](C1=CC=CC(C)=C1)CO
85	HY-W012827	Pyridin-2-ylboronic acid	123.110	-7.168	-0.796	-1.239	3	2	1	OB(C1=NC=CC=C1)O
86	HY-W010253	Benzylurea	150.182	-7.153	-0.650	0.855	1	2	2	O=C(N)NCC1=CC=CC=C1
87	HY-W017025	N-(3-Fluorophenyl)acetamide	153.157	-7.150	-0.650	1.784	1	1	1	CC(NC1=CC=CC(F)=C1)=O
88	HY-W022901	4-Bromo-2,3-dihydro-1H-inden-2-ol	213.080	-7.141	-0.649	1.909	1	1	0	OC1CC2=C(C(Br)=CC=C2)C1
89	HY-W004873	1H-Benzo[d]imidazole-2-carbaldehyde	146.150	-7.132	-0.648	1.375	2	1	1	O=CC1=NC2=CC=CC=C2N1
90	HY-W014291	2-Phenyl-2-(pyridin-2-yl)acetamide	212.253	-7.132	-0.446	1.699	2	1	3	O=C(C(C1=NC=CC=C1)C2=CC=CC=C2)N
91	HY-W088966	Indolin-2-ylmethanol	149.194	-7.115	-0.647	1.016	2	2	1	OCC1NC2=C(C=CC=C2)C1
92	HY-W015207	(4-Fluoronaphthalen-1-yl)boronic acid	190.173	-7.093	-0.507	0.659	2	2	1	OB(C1=C2C=CC=CC2=C(F)C=C1)O
93	HY-W010060	3-Chlorobenzohydrazide	170.600	-7.091	-0.645	0.944	2	2	1	O=C(NN)C1=CC=CC(Cl)=C1
94	HY-W017172	Benzo[d]thiazol-2-ylmethanol	165.215	-7.091	-0.645	1.789	3	1	1	OCC1=NC2=CC=CC=C2S1
95	HY-W004828	(1H-Indol-2-yl)methanol	147.178	-7.087	-0.644	1.660	1	2	1	OCC(N1)=CC2=C1C=CC=C2
96	HY-W047772	2-(2-Bromo-5-methoxyphenyl)ethan-1-ol	231.096	-7.083	-0.590	1.992	2	1	3	OCCC1=CC(OC)=CC=C1Br
97	HY-W039039	(R)-2-Amino-N-methyl-3-phenylpropanamide	179.244	-7.070	-0.544	0.302	2	2	3	O=C(NC)[C@H](N)CC1=CC=CC=C1
98	HY-32953	2-Chloropyridine-3-boronic acid	157.555	-7.066	-0.707	-0.585	3	2	1	ClC1=NC=CC=C1B(O)O
99	HY-W001945	2-(3-Chlorophenyl)ethanol	156.613	-7.064	-0.706	1.875	1	1	2	ClC1=CC=CC(CCO)=C1
100	HY-32954	2-Chloropyridine-4-boronic acid	157.555	-7.058	-0.706	-0.585	3	2	1	ClC1=NC=CC(B(O)O)=C1
101	HY-W038378	(S)-2-Amino-2-(3-bromophenyl)ethan-1-ol hydrochloride	217.092	-7.051	-0.641	1.863	2	2	2	OC[C@@H](N)C1=CC=CC(Br)=C1.[H]Cl
102	HY-W049509	(3-(tert-Butyl)phenyl)boronic acid	178.231	-7.051	-0.542	0.664	2	2	1	OB(O)C1=CC=CC(C(C)(C)C)=C1
103	HY-W077262	1-(4-(Piperazin-1-yl)phenyl)ethan-1-one	205.282	-7.050	-0.470	1.299	3	1	2	CC(C1=CC=C(N2CCNCC2)C=C1)=O
104	HY-W034728	(R)-1-(3'-Bromophenyl)ethanol	201.069	-7.048	-0.705	2.502	1	1	1	C[C@@H](O)C1=CC=CC(Br)=C1
105	HY-20924	2-Hydroxymethylindane	148.207	-7.047	-0.641	1.394	1	1	1	OCC1CC2=C(C=CC=C2)C1
106	HY-W007109	(R)-1-(3-Chlorophenyl)ethan-1-ol	156.613	-7.044	-0.704	2.393	1	1	1	ClC1=CC=CC([C@H](O)C)=C1
107	HY-W039436	(3-Bromo-6-methoxypyridin-2-yl)methanol	218.056	-7.031	-0.639	1.345	3	1	2	OCC1=NC(OC)=CC=C1Br
108	HY-W052447	1-Phenylimidazolidin-2-one	162.193	-7.021	-0.585	1.216	1	1	1	O=C1NCCN1C2=CC=CC=C2
109	HY-Y1231	2-Chlorophenylboronic acid	156.567	-7.015	-0.701	0.020	2	2	1	ClC1=CC=CC=C1B(O)O
110	HY-W017980	Ethyl 4H-thieno[3,2-b]pyrrole-5-carboxylate	195.242	-7.015	-0.540	2.406	3	1	2	CCOC(=O)C1=CC2=C(N1)C=CS2
111	HY-W067852	2-Phenylacetohydrazide	150.182	-7.014	-0.638	0.219	2	2	2	O=C(NN)CC1=CC=CC=C1
112	HY-W051247	4-Bromo-1H-pyrrole-2-carboxamide	189.017	-7.010	-0.779	0.876	1	2	1	O=C(C1=CC(Br)=CN1)N
113	HY-W023486	N-(1-Phenylethenyl)acetamide	161.205	-7.010	-0.584	1.793	1	1	2	C=C(NC(C)=O)C1=CC=CC=C1
114	HY-W066610	1-Phenylazetidin-3-ol	149.194	-7.008	-0.637	0.868	2	1	1	OC1CN(C1)C1=CC=CC=C1
115	HY-W005714	Methyl 1H-imidazole-2-carboxylate	126.116	-6.998	-0.778	0.196	3	1	1	O=C(C1=NC=CN1)OC
116	HY-W025978	(S)-2-Amino-2-(3-fluoro-5-methoxyphenyl)ethan-1-ol	186.208	-6.986	-0.537	0.826	3	2	3	OC[C@@H](N)C1=CC(OC)=CC(F)=C1
117	HY-W016784	Indole-3-acetamide	174.204	-6.978	-0.537	1.196	1	2	2	NC(CC1=CNC2=C1C=CC=C2)=O
118	HY-32883	2,4-Difluorophenylboronic acid	158.103	-6.961	-0.633	-0.355	2	2	1	FC1=CC=C(B(O)O)C(F)=C1
119	HY-W019650	(2,3-Dihydrobenzofuran-7-yl)boronic acid	164.160	-6.954	-0.580	-0.699	3	2	1	OB(C1=C(OCC2)C2=CC=C1)O
120	HY-W004984	Benzyl carbamate	151.166	-6.951	-0.632	1.282	2	1	2	NC(OCC1=CC=CC=C1)=O
121	HY-W002570	2-Naphthylboronic acid	172.183	-6.931	-0.533	0.520	2	2	1	OB(O)C1=CC2=CC=CC=C2C=C1
122	HY-W016539	(3-(1H-Pyrrol-1-yl)thiophen-2-yl)methanol	179.242	-6.927	-0.577	2.031	3	1	2	OCC1=C(N2C=CC=C2)C=CS1
123	HY-W038619	4-Acetyl-1H-pyrrole-2-carbaldehyde	137.139	-6.925	-0.692	1.030	2	1	2	O=CC1=CC(C(C)=O)=CN1
124	HY-W071242	2-Amino-2-(3-bromophenyl)ethanol	217.092	-6.916	-0.629	1.441	2	2	2	NC(C1=CC=CC(Br)=C1)CO
125	HY-W036408	(4-Fluorobenzo[d]thiazol-2-yl)methanol	183.206	-6.909	-0.576	1.928	3	1	1	OCC1=NC2=C(F)C=CC=C2S1
126	HY-W030720	2-(Pyridin-2-yloxy)benzaldehyde	199.211	-6.906	-0.460	2.686	3	0	3	O=CC1=CC=CC=C1OC2=CC=CC=N2
127	HY-W051686	Bicyclo[4.2.0]octa-1,3,5-triene-3-methanol	134.179	-6.895	-0.690	1.663	1	1	1	OCC1=CC=C2CCC2=C1
128	HY-32955	2-Chloropyridine-5-boronic acid	157.555	-6.891	-0.689	-0.585	3	2	1	ClC1=CC=C(B(O)O)C=N1
129	HY-W072766	(βR)-β-Amino-2-fluorobenzeneethanol	156.181	-6.890	-0.626	0.818	2	2	2	FC1=C([C@@H](N)CO)C=CC=C1
130	HY-W074559	(6-Chloropyridin-2-yl)boronic acid	157.555	-6.880	-0.688	-0.585	3	2	1	OB(C1=NC(Cl)=CC=C1)O
131	HY-W010155	Tryptophol	161.205	-6.873	-0.573	1.703	1	2	2	OCCC1=CNC2=CC=CC=C12
132	HY-W061301	(5-Chloro-1H-indol-2-yl)methanol	181.623	-6.859	-0.572	2.314	1	2	1	OCC1=CC2=C(N1)C=CC(Cl)=C2
133	HY-W000988	8-Quinolineboronic acid	173.171	-6.809	-0.524	-0.085	3	2	1	OB(O)C1=CC=CC2=C1N=CC=C2
134	HY-W076959	5-Methoxy-1H-pyrrolo[3,2-b]pyridine-2-carbaldehyde	176.176	-6.804	-0.523	1.384	3	1	2	O=CC1=CC2=NC(OC)=CC=C2N1
135	HY-W003976	6-Methylimidazo[1,2-a]pyridine-2-carboxylic acid	175.168	-6.796	-0.523	1.341	3	1	1	CC(C=CC1=N2)=CN1C=C2C(O)=O
136	HY-W089982	(2-Isopropylthiazol-4-yl)methanol	157.236	-6.793	-0.679	1.759	3	1	2	OCC1=CSC(C(C)C)=N1
137	HY-W090051	1,1',1''-(Benzene-1,3,5-triyl)tris(ethan-1-one)	204.228	-6.792	-0.453	2.294	3	0	3	O=C(C)C1=CC(C(C)=O)=CC(C(C)=O)=C1
138	HY-W087007	4-Methyl-6-acetamidophenol	165.194	-6.789	-0.566	1.659	2	2	1	OC1=C(C=C(C=C1)C)NC(C)=O
139	HY-W003356	3-Chloro-5-fluorobenzeneboronic acid	174.558	-6.773	-0.616	0.159	2	2	1	ClC1=CC(F)=CC(B(O)O)=C1
140	HY-W036719	(1H-Indol-6-yl)methanol	147.178	-6.772	-0.616	1.660	1	2	1	OCC1=CC2=C(C=C1)C=CN2
141	HY-W050593	(4-Bromo-3-methylphenyl)methanol	201.069	-6.765	-0.676	2.250	1	1	1	OCC1=CC=C(Br)C(C)=C1
142	HY-W072543	1-(3-Isopropoxyphenyl)ethanone	178.233	-6.761	-0.520	2.676	2	0	3	CC(C1=CC=CC(OC(C)C)=C1)=O
143	HY-W071245	2-Amino-2-(pyridin-2-yl)ethanol dihydrochloride	139.179	-6.758	-0.676	0.917	3	2	2	NC(C1=CC=CC=N1)CO.Cl.Cl
144	HY-W051317	7-Methoxy-3,4-dihydroisoquinolin-1(2H)-one	177.205	-6.757	-0.520	0.981	2	1	1	O=C1NCCC2=C1C=C(OC)C=C2
145	HY-W039770	P,P-Diphenylphosphinic amide	217.209	-6.750	-0.450	1.874	1	1	2	O=P(C1=CC=CC=C1)(N)C2=CC=CC=C2
146	HY-W005541	3-Ethylphenylboronic acid	150.177	-6.749	-0.614	-0.071	2	2	2	OB(C1=CC=CC(CC)=C1)O
147	HY-W000980	3-Bromo-5-methylphenylboronic acid	215.051	-6.734	-0.612	0.437	2	2	1	CC1=CC(B(O)O)=CC(Br)=C1
148	HY-W018197	2-Phenylacetamide	135.167	-6.727	-0.673	0.714	1	1	2	O=C(N)CC1=CC=CC=C1
149	HY-W005163	2-Amino-2-phenylethanol	138.191	-6.712	-0.671	0.679	2	2	2	OCC(N)C1=CC=CC=C1
150	HY-43464	6-Amino-3,3-dimethylbenzo[c][1,2]oxaborol-1(3H)-ol	177.202	-6.703	-0.516	0.222	3	2	0	NC1=CC=C2C(C)(C)OB(O)C2=C1
151	HY-W051489	(1-Methyl-1H-indazol-6-yl)methanol	162.193	-6.701	-0.558	1.066	3	1	1	OCC1=CC2=C(C=C1)C=NN2C
152	HY-W010021	2-(3,4-Dichlorophenyl)ethanol	191.058	-6.700	-0.609	2.528	1	1	2	OCCC1=CC(Cl)=C(Cl)C=C1
153	HY-W017241	1-Naphthalenemethanol	158.202	-6.683	-0.557	2.332	1	1	1	OCC1=C2C=CC=CC2=CC=C1
154	HY-19699	2(1-Naphthyl)acetamide	185.228	-6.677	-0.477	1.868	1	1	2	O=C(N)CC1=C2C=CC=CC2=CC=C1
155	HY-W005531	(2,6-Dichloropyridin-4-yl)boronic acid	192.000	-6.666	-0.606	0.068	3	2	1	OB(O)C1=CC(Cl)=NC(Cl)=C1
156	HY-W005723	(3-Chloro-5-methylphenyl)boronic acid	170.595	-6.663	-0.606	0.328	2	2	1	CC1=CC(Cl)=CC(B(O)O)=C1
157	HY-W041675	5-Methylimidazo[1,2-a]pyridine-2-carboxylic acid	175.168	-6.663	-0.513	1.341	3	1	1	O=C(C1=CN2C(C)=CC=CC2=N1)O
158	HY-W038531	Phenyl carbamate	137.139	-6.656	-0.666	1.144	2	1	1	NC(OC1=CC=CC=C1)=O
159	HY-W022428	2-(4-Iodo-1H-pyrazol-1-yl)ethanol	238.029	-6.656	-0.740	0.480	3	1	2	IC1=CN(CCO)N=C1
160	HY-W028961	(Isoquinolin-1-yl)methanol	159.189	-6.651	-0.554	1.727	2	1	1	OCC1=NC=CC2=CC=CC=C12
161	HY-W004310	1,2,3,4-Tetrahydronaphthalen-2-ol	148.207	-6.649	-0.604	1.536	1	1	0	OC1CCC2=CC=CC=C2C1
162	HY-W088317	2-Phenyl-1-propanol	136.195	-6.637	-0.664	1.782	1	1	2	CC(CO)C1=CC=CC=C1
163	HY-W061796	(1-Methyl-1H-indazol-5-yl)methanol	162.193	-6.637	-0.553	1.066	3	1	1	CN1N=CC2=CC(CO)=CC=C12
164	HY-W010316	(R)-1-(4-Fluorophenyl)ethan-1-ol	140.159	-6.634	-0.663	1.879	1	1	1	C[C@@H](O)C1=CC=C(F)C=C1
165	HY-22308	(R)-1-(Pyridin-2-yl)ethanol	123.156	-6.626	-0.736	1.135	2	1	1	O[C@H](C)C1=NC=CC=C1
166	HY-32898	3,5-Dichlorophenylboronic acid	191.012	-6.620	-0.602	0.673	2	2	1	ClC1=CC(Cl)=CC(B(O)O)=C1
167	HY-33760	1-(6-Bromopyridin-2-yl)ethanol	202.057	-6.619	-0.662	1.897	2	1	1	OC(C)C1=NC(Br)=CC=C1
168	HY-78952	N-Benzylformamide	135.167	-6.608	-0.661	0.933	1	1	3	O=CNCC1=CC=CC=C1
169	HY-W067428	1-(Benzofuran-2-yl)ethanone	160.174	-6.605	-0.550	2.635	2	0	1	CC(C1=CC2=CC=CC=C2O1)=O
170	HY-W049300	2-(Phenylthio)acetaldehyde	152.216	-6.601	-0.660	1.978	2	0	3	O=CCSC1=CC=CC=C1
171	HY-W062962	(4-Chloro-5-fluoropyridin-2-yl)methanol	161.564	-6.600	-0.660	1.366	2	1	1	OCC1=NC=C(F)C(Cl)=C1
172	HY-W004877	2,3-Dihydro-1H-inden-2-ol	134.179	-6.598	-0.660	1.146	1	1	0	OC1CC2=C(C=CC=C2)C1
173	HY-W073704	4-Methyl-1H-indole-2-carbaldehyde	159.189	-6.591	-0.549	2.289	1	1	1	O=CC(N1)=CC2=C1C=CC=C2C
174	HY-W001999	2,6-Diacetylpyridine	163.178	-6.583	-0.549	1.487	3	0	2	CC(C1=NC(C(C)=O)=CC=C1)=O
175	HY-W000444	4,5-Dihydro-1H-benzo[d]azepin-2(3H)-one	161.205	-6.580	-0.548	0.901	1	1	0	O=C1NCCC2=CC=CC=C2C1
176	HY-W018715	5,6,7,8-Tetrahydro-2-naphthol	148.207	-6.573	-0.598	2.271	1	1	0	C1=C(O)C=C2C(=C1)CCCC2
177	HY-W061799	(1-Methyl-1H-indazol-3-yl)methanol	162.193	-6.571	-0.548	1.066	3	1	1	CN1N=C(CO)C2=CC=CC=C12
178	HY-W040715	2-(Pyridin-2-yl)propan-2-ol	137.183	-6.567	-0.657	1.309	2	1	1	CC(C)(O)C1=NC=CC=C1
179	HY-W077680	1-(2-Hydrazinyl-2-oxoethyl)pyridin-1-ium chloride	152.177	-6.564	-0.597	-4.032	2	2	2	O=C(NN)C[N+]1=CC=CC=C1.[Cl-]
180	HY-W063417	(2-Chloro-4-methanesulfonylphenyl)methanol	220.676	-6.563	-0.505	1.236	3	1	2	CS(=O)(=O)C1=CC(=C(C=C1)CO)Cl
181	HY-W090989B	(S)-2-Amino-2-(pyridin-4-yl)ethan-1-ol dihydrochloride	139.179	-6.559	-0.656	0.917	3	2	2	[H]Cl.[H]Cl.OC[C@H](C1=CC=NC=C1)N
182	HY-32356	2,2-Difluoro-2-(pyridin-2-yl)ethanol	159.137	-6.558	-0.596	1.166	2	1	2	FC(F)(CO)C1=NC=CC=C1
183	HY-W071252	2-Amino-2-(pyridin-4-yl)ethanol dihydrochloride	139.179	-6.547	-0.655	0.917	3	2	2	NC(CO)C1=CC=NC=C1.Cl.Cl
184	HY-32911	3,5-Dimethylphenylboronic acid	150.177	-6.542	-0.595	-0.017	2	2	1	CC1=CC(C)=CC(B(O)O)=C1
185	HY-W091532	4-Bromo-1,3-dihydro-2H-benzo[d]imidazol-2-one	213.040	-6.539	-0.594	1.619	1	2	0	O=C1NC2=CC=CC(Br)=C2N1
186	HY-33257	Imidazo[1,2-a]pyridin-2-ylmethanol	148.166	-6.535	-0.594	0.827	3	1	1	OCC1=CN2C=CC=CC2=N1
187	HY-W039774	2-(Pyridin-3-yl)benzaldehyde	183.212	-6.533	-0.467	2.561	2	0	2	O=CC1=CC=CC=C1C2=CC=CN=C2
188	HY-W003875	(5,6,7,8-Tetrahydronaphthalen-1-yl)methanol	162.234	-6.528	-0.544	2.058	1	1	1	OCC1=CC=CC2=C1CCCC2
189	HY-W017215	1,1'-(1,3-Phenylene)diethanone	162.190	-6.522	-0.544	2.092	2	0	2	CC(=O)C1=CC(=CC=C1)C(C)=O
190	HY-W003017	5-Quinolinylboronic acid	173.171	-6.518	-0.501	-0.085	3	2	1	OB(O)C1=C2C=CC=NC2=CC=C1
191	HY-W014478	1-(2-Chlorophenyl)-3-methyl-1H-pyrazol-5(4H)-one	208.649	-6.516	-0.465	2.453	2	0	1	O=C1CC(C)=NN1C2=CC=CC=C2Cl
192	HY-W019437	2-bromo-1-(2-methylphenyl)ethanone	213.080	-6.506	-0.591	2.573	1	0	2	CC1=CC=CC=C1C(CBr)=O
193	HY-W039460	(3,4-Dichlorophenyl)methanol	177.031	-6.505	-0.651	2.486	1	1	1	OCC1=CC=C(Cl)C(Cl)=C1
194	HY-W012465	3-Bromo-4-fluorobenzyl alcohol	205.033	-6.504	-0.650	2.080	1	1	1	OCC1=CC(Br)=C(F)C=C1
195	HY-W067470	3-Hydroxymethyl-1-iodobenzene	234.038	-6.501	-0.722	1.784	1	1	1	IC1=CC=CC(CO)=C1
196	HY-W070575	8-Methylimidazo[1,2-a]pyridine-2-carbaldehyde	160.177	-6.500	-0.542	1.455	3	0	1	O=CC1=CN2C=CC=C(C)C2=N1
197	HY-W007401	(1R,2S)-1-Amino-2-indanol	150.202	-6.496	-0.591	0.603	2	2	0	O[C@@H]1[C@@H](C2=C(C1)C=CC=C2)N
198	HY-W050305	1-(2-Isopropoxypyridin-3-yl)ethanone	179.221	-6.493	-0.499	2.071	3	0	3	CC(C1=CC=CN=C1OC(C)C)=O
199	HY-W062818	8-Bromoimidazo[1,2-a]pyridine-2-carbaldehyde	225.051	-6.489	-0.541	1.909	3	0	1	O=CC1=CN2C=CC=C(Br)C2=N1
200	HY-W016883	3-Phenyl-1H-pyrazole-4-carbaldehyde	172.188	-6.489	-0.499	1.889	2	1	2	O=CC1=CNN=C1C2=CC=CC=C2
